# Supplementary material for: (E)-3,3′,4,4′,7,7′,8,8′-Octa­methyl-2H,2′H-1,1′-bi(cyclo­penta­[fg]acenaphthyl­enyl­idene)-2,2′,5,5′,6,6′-hexa­one dichloro­methane monosolvate
Source: Acta Crystallogr Sect E Struct Rep Online. 2012 Apr 21;68(Pt 5):o1458–9. doi: 10.1107/S1600536812016091 (PMC3344573; doi:10.1107/S1600536812016091)
Supplement: Supplementary file 1 [file e-68-o1458-sup1.cif]

##############################################################################
#                                                                            #
# This CIF contains the data in a paper accepted for publication in          #
# Acta Crystallographica Section E. It conforms to the requirements of       #
# Notes for Authors for Acta Crystallographica Section E, and has been       #
# peer reviewed under the auspices of the IUCr Commission on Journals.       #
#                                                                            #
# Full details of the Crystallographic Information File format               #
# are given in the paper "The Crystallographic Information File (CIF):       #
# a New Standard Archive File for Crystallography" by S. R. Hall, F. H.      #
# Allen and I. D. Brown [Acta Cryst. (1991), A47, 655-685].                  #
#                                                                            #
# The current version of the core CIF dictionary is obtainable from          #
# ftp://ftp.iucr.org/pub/cif_core.dic.                                       #
#                                                                            #
# Software is freely available for graphical display of the structure(s)     #
# in this CIF. For information consult the CIF software page                 #
# http://www.iucr.org/resources/cif/software.                                #
#                                                                            #
# This file may be used for bona fide research purposes within the           #
# scientific community so long as proper attribution is given to the journal # 
# article from which it was obtained.                                        #
#                                                                            #
##############################################################################
data_global
_audit_creation_method     'WinGX routine CIF_UPDATE'
_audit_conform_dict_name     cif_core.dic
_audit_conform_dict_version     2.4
_journal_data_validation_number     ?
_journal_date_recd_electronic     2012-04-05
_journal_date_accepted     2012-04-12
_journal_name_full     'Acta Crystallographica, Section E'
_journal_year     2012
_journal_volume     68
_journal_issue      5
_journal_page_first     o1458
_journal_page_last     o1459
_journal_paper_category     QO
_journal_paper_doi     10.1107/S1600536812016091
_journal_coeditor_code     MW2064
_publ_contact_author_name     'Frank R. Fronczek'
_publ_contact_author_address
;
Department of Chemistry
Louisiana State University
Baton Rouge, LA 70803, USA
;
_publ_contact_author_email     'ffroncz@lsu.edu'
_publ_contact_author_fax     '(225) 578-3458'
_publ_contact_author_phone     '(225) 578-8270'
_publ_section_title
;\
(<i>E</i>)-3,3',4,4',7,7',8,8'-Octamethyl-2<i>H</i>,2'<i>H</i>-1,1'-\
bi(cyclopenta[<i>fg</i>]acenaphthylenylidene)-2,2',5,5',6,6'-hexaone
dichloromethane monosolvate
;
loop_
    _publ_author_name
    _publ_author_footnote
    _publ_author_address
    'McCandless, Gregory T.' ?
;
Department of Chemistry
Louisiana State University
Baton Rouge, LA 70803
USA
;
    'Sygula, Andrzej'
;
Current Address: Department of Chemistry, Mississippi State University,
Mississippi State, MS 39762, USA
;
;
Department of Chemistry
Louisiana State University
Baton Rouge, LA 70803
USA
;
    'Rabideau, Peter W.'
;
Current Address: Department of Chemistry, Mississippi State University,
Mississippi State, MS 39762, USA
;
;
Department of Chemistry
Louisiana State University
Baton Rouge, LA 70803
USA
;
    'Watkins, Steven F.' .
;
Department of Chemistry
Louisiana State University
Baton Rouge, LA 70803
USA
;
    'Fronczek, Frank R.' .
;
Department of Chemistry
Louisiana State University
Baton Rouge, LA 70803
USA
;
data_I
_audit_creation_method     'WinGX routine CIF_UPDATE'
_chemical_name_systematic
;
(<i>E</i>)-3,3',4,4',7,7',8,8'-Octamethyl-2<i>H</i>,2'<i>H</i>-1,1'-
bi(cyclopenta[<i>fg</i>]acenaphthylenylidene)-2,2',5,5',6,6'-hexaone
dichloromethane monosolvate
;
_chemical_name_common     ?
_chemical_formula_moiety     'C36 H24 O6, C H2 Cl2'
_chemical_formula_sum     'C37 H26 Cl2 O6'
_chemical_formula_weight     637.48
_symmetry_cell_setting     triclinic
_symmetry_space_group_name_H-M     'P -1'
_symmetry_space_group_name_hall     '-P 1'
loop_
    _symmetry_equiv_pos_as_xyz
    'x, y, z'
    '-x, -y, -z'
_cell_length_a     8.6644(15)
_cell_length_b     10.959(2)
_cell_length_c     15.856(3)
_cell_angle_alpha     94.241(10)
_cell_angle_beta     101.501(9)
_cell_angle_gamma     95.204(10)
_cell_volume     1462.7(5)
_cell_formula_units_Z     2
_cell_measurement_reflns_used     6338
_cell_measurement_theta_min     2.546
_cell_measurement_theta_max     27.485
_cell_measurement_temperature     90.0(5)
_exptl_crystal_description     'tabular'
_exptl_crystal_colour     red
_exptl_crystal_size_max     0.33
_exptl_crystal_size_mid     0.27
_exptl_crystal_size_min     0.17
_exptl_crystal_density_diffrn     1.447
_exptl_crystal_density_method     'not measured'
_exptl_crystal_F_000     660
_exptl_absorpt_coefficient_mu     0.272
_exptl_absorpt_correction_type     multi-scan
_exptl_absorpt_process_details     '(HKL SCALEPACK; Otwinowski & Minor, 1997)'
_exptl_absorpt_correction_T_min     0.9147
_exptl_absorpt_correction_T_max     0.9559
_exptl_special_details     ?
_diffrn_ambient_temperature     90(2)
_diffrn_radiation_type     MoK\a
_diffrn_radiation_wavelength     0.71073
_diffrn_radiation_source     'fine-focus sealed tube'
_diffrn_radiation_monochromator     graphite
_diffrn_measurement_device_type
;
Nonius KappaCCD diffractometer (with an Oxford Cryosystems cryostream cooler)
;
_diffrn_measurement_method     CCD
_diffrn_detector_area_resol_mean     9
_diffrn_reflns_number     12739
_diffrn_reflns_av_R_equivalents     0.0312
_diffrn_reflns_theta_min     2.63
_diffrn_reflns_theta_max     27.48
_diffrn_reflns_theta_full     25
_diffrn_measured_fraction_theta_max     0.992
_diffrn_measured_fraction_theta_full     0.999
_diffrn_reflns_limit_h_min     -11
_diffrn_reflns_limit_h_max     11
_diffrn_reflns_limit_k_min     -14
_diffrn_reflns_limit_k_max     14
_diffrn_reflns_limit_l_min     -20
_diffrn_reflns_limit_l_max     20
_refine_special_details
;
Refinement of <i>F</i>^2^ against ALL reflections. The weighted <i>R</i>-factor
<i>wR</i> and goodness of fit <i>S</i> are based on <i>F</i>^2^, conventional
<i>R</i>-factors <i>R</i> are based on <i>F</i>, with <i>F</i> set to zero for
negative <i>F</i>^2^. The threshold expression of <i>F</i>^2^ >
\s(<i>F</i>^2^) is used only for calculating <i>R</i>-factors(gt) <i>etc</i>.
and is not relevant to the choice of reflections for refinement.
<i>R</i>-factors based on <i>F</i>^2^ are statistically about twice as large
as those based on <i>F</i>, and <i>R</i>- factors based on ALL data will be
even larger.
;
_reflns_number_total     6679
_reflns_number_gt     5001
_reflns_threshold_expression     I>2\s(I)
_refine_ls_structure_factor_coef     Fsqd
_refine_ls_matrix_type     full
_refine_ls_R_factor_all     0.0691
_refine_ls_R_factor_gt     0.0448
_refine_ls_wR_factor_ref     0.1139
_refine_ls_goodness_of_fit_ref     1.027
_refine_ls_restrained_S_all     1.027
_refine_ls_number_reflns     6679
_refine_ls_number_parameters     414
_refine_ls_number_restraints     0
_refine_ls_hydrogen_treatment     constr
_refine_ls_weighting_scheme     calc
_refine_ls_weighting_details
         'calc w=1/[\s^2^(Fo^2^)+(0.0463P)^2^+0.9955P] where P=(Fo^2^+2Fc^2^)/3'
_atom_sites_solution_hydrogens     geom
_atom_sites_solution_primary     direct
_atom_sites_solution_secondary     difmap
_refine_ls_shift/su_max     0.001
_refine_ls_shift/su_mean     0
_refine_diff_density_max     0.8
_refine_diff_density_min     -0.397
_refine_ls_extinction_method     none
loop_
    _atom_type_symbol
    _atom_type_description
    _atom_type_scat_dispersion_real
    _atom_type_scat_dispersion_imag
    _atom_type_scat_source
    C C 0.0033 0.0016 'International Tables Vol C Tables 4.2.6.8 and 6.1.1.4'
    H H 0 0 'International Tables Vol C Tables 4.2.6.8 and 6.1.1.4'
    O O 0.0106 0.006 'International Tables Vol C Tables 4.2.6.8 and 6.1.1.4'
    Cl Cl 0.1484 0.1585 'International Tables Vol C Tables 4.2.6.8 and 6.1.1.4'
_computing_data_collection     'COLLECT (Nonius, 2000)'
_computing_cell_refinement
;
SCALEPACK (Otwinowski & Minor, 1997)
;
_computing_data_reduction
;
DENZO and SCALEPACK (Otwinowski & Minor, 1997)
;
_computing_structure_solution     'SIR97 (Altomare <i>et al.</i>, 1999)'
_computing_structure_refinement
;
SHELXL97 (Sheldrick, 2008), SXGRAPH (Farrugia, 1999)
and ADDSYM (Spek, 2003)
;
_computing_molecular_graphics     'ORTEP-3 for Windows (Farrugia, 1997)'
_computing_publication_material
                        'SHELXL97 (Sheldrick, 2008) and publCIF (Westrip, 2010)'
loop_
    _atom_site_type_symbol
    _atom_site_label
    _atom_site_fract_x
    _atom_site_fract_y
    _atom_site_fract_z
    _atom_site_U_iso_or_equiv
    _atom_site_adp_type
    _atom_site_calc_flag
    _atom_site_refinement_flags
    _atom_site_occupancy
    _atom_site_disorder_assembly
    _atom_site_disorder_group
    Cl Cl1 0.77328(7) -0.03949(5) 0.77593(4) 0.03263(15) Uani d . 1 . .
    Cl Cl2 0.79071(6) 0.22106(5) 0.83069(4) 0.03157(15) Uani d . 1 . .
    O O1 0.29471(15) 0.01404(12) 0.78727(8) 0.0189(3) Uani d . 1 . .
    O O2 -0.40015(16) -0.17056(13) 0.40273(9) 0.0229(3) Uani d . 1 . .
    O O3 -0.47615(16) 0.08134(13) 0.40444(9) 0.0241(3) Uani d . 1 . .
    O O1A 0.25716(16) 0.42583(12) 0.66908(8) 0.0198(3) Uani d . 1 . .
    O O2A 0.93757(17) 0.58456(15) 1.06555(10) 0.0319(4) Uani d . 1 . .
    O O3A 0.79850(17) 0.39242(15) 1.15279(9) 0.0278(4) Uani d . 1 . .
    C C1 0.1538(2) 0.18790(17) 0.73469(12) 0.0149(4) Uani d . 1 . .
    C C2 0.1864(2) 0.05194(17) 0.73837(12) 0.0148(4) Uani d . 1 . .
    C C3 0.0352(2) -0.14369(17) 0.63465(12) 0.0156(4) Uani d . 1 . .
    C C4 -0.0979(2) -0.17981(17) 0.56337(12) 0.0158(4) Uani d . 1 . .
    C C5 -0.3252(2) -0.08908(18) 0.45439(12) 0.0170(4) Uani d . 1 . .
    C C6 -0.3647(2) 0.05076(18) 0.45374(12) 0.0175(4) Uani d . 1 . .
    C C7 -0.2161(2) 0.24347(17) 0.56136(12) 0.0153(4) Uani d . 1 . .
    C C8 -0.0848(2) 0.27807(17) 0.63459(12) 0.0152(4) Uani d . 1 . .
    C C9 0.0192(2) 0.19179(17) 0.66238(11) 0.0137(4) Uani d . 1 . .
    C C10 -0.0186(2) 0.06873(17) 0.62502(11) 0.0139(4) Uani d . 1 . .
    C C11 0.0713(2) -0.01902(17) 0.66389(11) 0.0143(4) Uani d . 1 . .
    C C12 -0.1463(2) 0.03443(17) 0.55865(11) 0.0141(4) Uani d . 1 . .
    C C13 -0.1852(2) -0.09025(17) 0.52606(12) 0.0148(4) Uani d . 1 . .
    C C14 -0.2437(2) 0.12224(17) 0.52408(12) 0.0149(4) Uani d . 1 . .
    C C15 0.1294(2) -0.23962(18) 0.67640(13) 0.0213(4) Uani d . 1 . .
    H H15A 0.2211 -0.1993 0.719 0.032 Uiso calc R 1 . .
    H H15B 0.1659 -0.29 0.6321 0.032 Uiso calc R 1 . .
    H H15C 0.0627 -0.2922 0.7053 0.032 Uiso calc R 1 . .
    C C16 -0.1435(2) -0.31386(17) 0.53295(13) 0.0199(4) Uani d . 1 . .
    H H16A -0.2321 -0.3224 0.4829 0.03 Uiso calc R 1 . .
    H H16B -0.1753 -0.3572 0.5797 0.03 Uiso calc R 1 . .
    H H16C -0.0528 -0.3494 0.5164 0.03 Uiso calc R 1 . .
    C C17 -0.3239(2) 0.33712(18) 0.52803(13) 0.0206(4) Uani d . 1 . .
    H H17A -0.3994 0.3008 0.4758 0.031 Uiso calc R 1 . .
    H H17B -0.2608 0.4089 0.5142 0.031 Uiso calc R 1 . .
    H H17C -0.3818 0.3627 0.5723 0.031 Uiso calc R 1 . .
    C C18 -0.0708(2) 0.40459(18) 0.68069(13) 0.0203(4) Uani d . 1 . .
    H H18A -0.0019 0.4068 0.738 0.031 Uiso calc R 1 . .
    H H18B -0.1761 0.4248 0.687 0.031 Uiso calc R 1 . .
    H H18C -0.0254 0.4647 0.6472 0.031 Uiso calc R 1 . .
    C C1A 0.2599(2) 0.28086(17) 0.78111(12) 0.0151(4) Uani d . 1 . .
    C C2A 0.3176(2) 0.39486(17) 0.73854(12) 0.0161(4) Uani d . 1 . .
    C C3A 0.5858(2) 0.54462(18) 0.79525(13) 0.0192(4) Uani d . 1 . .
    C C4A 0.7172(2) 0.57293(18) 0.86888(14) 0.0208(4) Uani d . 1 . .
    C C5A 0.8232(2) 0.51493(19) 1.03078(14) 0.0245(5) Uani d . 1 . .
    C C6A 0.7485(2) 0.40834(19) 1.07795(13) 0.0204(4) Uani d . 1 . .
    C C7A 0.4972(2) 0.24708(18) 1.01322(12) 0.0186(4) Uani d . 1 . .
    C C8A 0.3683(2) 0.21677(18) 0.93896(12) 0.0171(4) Uani d . 1 . .
    C C9A 0.3677(2) 0.27995(17) 0.86501(12) 0.0156(4) Uani d . 1 . .
    C C10A 0.4848(2) 0.37987(18) 0.86894(12) 0.0166(4) Uani d . 1 . .
    C C11A 0.4710(2) 0.44799(17) 0.79784(12) 0.0160(4) Uani d . 1 . .
    C C12A 0.6036(2) 0.41108(18) 0.94072(12) 0.0180(4) Uani d . 1 . .
    C C13A 0.7207(2) 0.50925(18) 0.94145(13) 0.0207(4) Uani d . 1 . .
    C C14A 0.6118(2) 0.34447(19) 1.01342(12) 0.0187(4) Uani d . 1 . .
    C C15A 0.5742(2) 0.61827(19) 0.71843(14) 0.0238(5) Uani d . 1 . .
    H H15D 0.4867 0.5802 0.6723 0.036 Uiso calc R 1 . .
    H H15E 0.6736 0.6201 0.6977 0.036 Uiso calc R 1 . .
    H H15F 0.5547 0.7025 0.7352 0.036 Uiso calc R 1 . .
    C C16A 0.8495(2) 0.6702(2) 0.86588(16) 0.0280(5) Uani d . 1 . .
    H H16D 0.9166 0.6892 0.9238 0.042 Uiso calc R 1 . .
    H H16E 0.805 0.7447 0.8462 0.042 Uiso calc R 1 . .
    H H16F 0.9132 0.64 0.8258 0.042 Uiso calc R 1 . .
    C C17A 0.5073(2) 0.1721(2) 1.08941(13) 0.0246(5) Uani d . 1 . .
    H H17D 0.6081 0.1969 1.1302 0.037 Uiso calc R 1 . .
    H H17E 0.5011 0.0846 1.0695 0.037 Uiso calc R 1 . .
    H H17F 0.4194 0.1859 1.1181 0.037 Uiso calc R 1 . .
    C C18A 0.2343(2) 0.12270(19) 0.94566(13) 0.0214(4) Uani d . 1 . .
    H H18D 0.1407 0.1326 0.9015 0.032 Uiso calc R 1 . .
    H H18E 0.2093 0.1345 1.0031 0.032 Uiso calc R 1 . .
    H H18F 0.2658 0.0398 0.9367 0.032 Uiso calc R 1 . .
    C C19 0.6709(2) 0.0932(2) 0.76933(15) 0.0276(5) Uani d . 1 . .
    H H19A 0.6416 0.1108 0.7082 0.033 Uiso calc R 1 . .
    H H19B 0.5723 0.0781 0.7913 0.033 Uiso calc R 1 . .
loop_
    _atom_site_aniso_label
    _atom_site_aniso_U_11
    _atom_site_aniso_U_22
    _atom_site_aniso_U_33
    _atom_site_aniso_U_12
    _atom_site_aniso_U_13
    _atom_site_aniso_U_23
    Cl1 0.0365(3) 0.0235(3) 0.0423(3) 0.0051(2) 0.0160(3) 0.0086(2)
    Cl2 0.0280(3) 0.0299(3) 0.0350(3) 0.0006(2) 0.0079(2) -0.0095(2)
    O1 0.0185(7) 0.0184(7) 0.0186(7) 0.0039(5) -0.0002(5) 0.0033(6)
    O2 0.0218(7) 0.0223(8) 0.0211(7) -0.0023(6) 0.0003(6) -0.0035(6)
    O3 0.0206(7) 0.0259(8) 0.0221(8) 0.0027(6) -0.0039(6) 0.0006(6)
    O1A 0.0241(7) 0.0181(7) 0.0148(7) 0.0007(6) -0.0010(5) 0.0013(5)
    O2A 0.0210(8) 0.0343(9) 0.0343(9) 0.0041(7) -0.0043(7) -0.0110(7)
    O3A 0.0239(8) 0.0415(9) 0.0158(7) 0.0114(7) -0.0029(6) -0.0009(6)
    C1 0.0144(9) 0.0153(9) 0.0149(9) 0.0016(7) 0.0027(7) 0.0021(7)
    C2 0.0145(9) 0.0168(9) 0.0131(9) 0.0009(7) 0.0027(7) 0.0029(7)
    C3 0.0178(9) 0.0160(10) 0.0139(9) 0.0016(7) 0.0049(7) 0.0018(7)
    C4 0.0184(9) 0.0148(9) 0.0147(9) -0.0004(7) 0.0055(7) 0.0013(7)
    C5 0.0168(9) 0.0191(10) 0.0148(9) -0.0005(8) 0.0040(7) 0.0002(8)
    C6 0.0147(9) 0.0231(10) 0.0138(9) 0.0001(8) 0.0020(7) 0.0019(8)
    C7 0.0142(9) 0.0163(10) 0.0152(9) 0.0013(7) 0.0019(7) 0.0029(7)
    C8 0.0159(9) 0.0151(9) 0.0143(9) -0.0004(7) 0.0029(7) 0.0018(7)
    C9 0.0147(9) 0.0141(9) 0.0119(9) 0.0000(7) 0.0023(7) 0.0016(7)
    C10 0.0145(9) 0.0145(9) 0.0129(9) 0.0000(7) 0.0039(7) 0.0014(7)
    C11 0.0151(9) 0.0164(9) 0.0117(9) 0.0020(7) 0.0030(7) 0.0022(7)
    C12 0.0151(9) 0.0154(9) 0.0120(9) -0.0002(7) 0.0042(7) 0.0013(7)
    C13 0.0155(9) 0.0150(9) 0.0130(9) -0.0017(7) 0.0031(7) -0.0006(7)
    C14 0.0131(8) 0.0176(10) 0.0133(9) 0.0004(7) 0.0018(7) 0.0022(7)
    C15 0.0289(11) 0.0156(10) 0.0185(10) 0.0045(8) 0.0016(8) 0.0017(8)
    C16 0.0257(10) 0.0150(10) 0.0185(10) 0.0003(8) 0.0039(8) 0.0020(8)
    C17 0.0184(10) 0.0178(10) 0.0226(10) 0.0029(8) -0.0021(8) 0.0000(8)
    C18 0.0205(10) 0.0155(10) 0.0227(10) 0.0039(8) -0.0012(8) -0.0003(8)
    C1A 0.0146(9) 0.0168(10) 0.0136(9) 0.0037(7) 0.0014(7) 0.0010(7)
    C2A 0.0174(9) 0.0155(9) 0.0146(9) 0.0027(7) 0.0026(7) -0.0026(7)
    C3A 0.0185(9) 0.0161(10) 0.0233(10) 0.0033(8) 0.0061(8) -0.0017(8)
    C4A 0.0137(9) 0.0159(10) 0.0313(11) 0.0032(8) 0.0033(8) -0.0055(8)
    C5A 0.0161(10) 0.0238(11) 0.0308(12) 0.0053(8) 0.0013(8) -0.0109(9)
    C6A 0.0162(9) 0.0264(11) 0.0175(10) 0.0093(8) -0.0002(8) -0.0039(8)
    C7A 0.0196(10) 0.0232(11) 0.0135(9) 0.0100(8) 0.0019(7) -0.0002(8)
    C8A 0.0181(9) 0.0190(10) 0.0145(9) 0.0063(8) 0.0027(7) -0.0004(8)
    C9A 0.0150(9) 0.0160(9) 0.0154(9) 0.0052(7) 0.0019(7) -0.0018(7)
    C10A 0.0142(9) 0.0187(10) 0.0159(9) 0.0037(7) 0.0013(7) -0.0028(8)
    C11A 0.0155(9) 0.0148(9) 0.0167(9) 0.0029(7) 0.0014(7) -0.0016(7)
    C12A 0.0157(9) 0.0205(10) 0.0166(10) 0.0075(8) -0.0003(7) -0.0036(8)
    C13A 0.0141(9) 0.0203(10) 0.0253(11) 0.0063(8) 0.0000(8) -0.0076(8)
    C14A 0.0166(9) 0.0245(11) 0.0139(9) 0.0086(8) -0.0006(7) -0.0036(8)
    C15A 0.0259(11) 0.0192(11) 0.0273(11) 0.0008(8) 0.0092(9) 0.0012(9)
    C16A 0.0190(10) 0.0215(11) 0.0414(13) -0.0001(8) 0.0033(9) 0.0003(10)
    C17A 0.0257(11) 0.0310(12) 0.0172(10) 0.0099(9) 0.0009(8) 0.0043(9)
    C18A 0.0210(10) 0.0251(11) 0.0185(10) 0.0034(8) 0.0040(8) 0.0038(8)
    C19 0.0209(10) 0.0264(12) 0.0328(12) 0.0014(9) -0.0001(9) 0.0017(9)
_geom_special_details
;
All e.s.d.'s (except the e.s.d. in the dihedral angle between two l.s. planes)
are estimated using the full covariance matrix. The cell e.s.d.'s are taken
into account individually in the estimation of e.s.d.'s in distances, angles
and torsion angles; correlations between e.s.d.'s in cell parameters are only
used when they are defined by crystal symmetry. An approximate (isotropic)
treatment of cell e.s.d.'s is used for estimating e.s.d.'s involving l.s.
planes.
;
loop_
    _geom_bond_atom_site_label_1
    _geom_bond_atom_site_label_2
    _geom_bond_site_symmetry_2
    _geom_bond_distance
    _geom_bond_publ_flag
    Cl1 C19 . 1.769(2) ?
    Cl2 C19 . 1.766(2) ?
    O1 C2 . 1.217(2) ?
    O2 C5 . 1.210(2) ?
    O3 C6 . 1.205(2) ?
    O1A C2A . 1.208(2) ?
    O2A C5A . 1.205(2) ?
    O3A C6A . 1.211(2) ?
    C1 C1A . 1.369(3) ?
    C1 C9 . 1.470(2) ?
    C1 C2 . 1.545(3) ?
    C2 C11 . 1.500(2) ?
    C3 C11 . 1.397(3) ?
    C3 C4 . 1.448(3) ?
    C3 C15 . 1.501(3) ?
    C4 C13 . 1.388(3) ?
    C4 C16 . 1.504(3) ?
    C5 C13 . 1.489(3) ?
    C5 C6 . 1.601(3) ?
    C6 C14 . 1.487(2) ?
    C7 C14 . 1.393(3) ?
    C7 C8 . 1.455(2) ?
    C7 C17 . 1.504(3) ?
    C8 C9 . 1.399(3) ?
    C8 C18 . 1.502(3) ?
    C9 C10 . 1.415(3) ?
    C10 C12 . 1.369(2) ?
    C10 C11 . 1.394(3) ?
    C12 C14 . 1.407(3) ?
    C12 C13 . 1.411(3) ?
    C15 H15A . 0.98 ?
    C15 H15B . 0.98 ?
    C15 H15C . 0.98 ?
    C16 H16A . 0.98 ?
    C16 H16B . 0.98 ?
    C16 H16C . 0.98 ?
    C17 H17A . 0.98 ?
    C17 H17B . 0.98 ?
    C17 H17C . 0.98 ?
    C18 H18A . 0.98 ?
    C18 H18B . 0.98 ?
    C18 H18C . 0.98 ?
    C1A C9A . 1.466(3) ?
    C1A C2A . 1.553(3) ?
    C2A C11A . 1.507(3) ?
    C3A C11A . 1.394(3) ?
    C3A C4A . 1.452(3) ?
    C3A C15A . 1.502(3) ?
    C4A C13A . 1.386(3) ?
    C4A C16A . 1.503(3) ?
    C5A C13A . 1.508(3) ?
    C5A C6A . 1.590(3) ?
    C6A C14A . 1.483(3) ?
    C7A C14A . 1.390(3) ?
    C7A C8A . 1.447(3) ?
    C7A C17A . 1.503(3) ?
    C8A C9A . 1.404(3) ?
    C8A C18A . 1.507(3) ?
    C9A C10A . 1.413(3) ?
    C10A C12A . 1.372(3) ?
    C10A C11A . 1.389(3) ?
    C12A C14A . 1.403(3) ?
    C12A C13A . 1.408(3) ?
    C15A H15D . 0.98 ?
    C15A H15E . 0.98 ?
    C15A H15F . 0.98 ?
    C16A H16D . 0.98 ?
    C16A H16E . 0.98 ?
    C16A H16F . 0.98 ?
    C17A H17D . 0.98 ?
    C17A H17E . 0.98 ?
    C17A H17F . 0.98 ?
    C18A H18D . 0.98 ?
    C18A H18E . 0.98 ?
    C18A H18F . 0.98 ?
    C19 H19A . 0.99 ?
    C19 H19B . 0.99 ?
loop_
    _geom_angle_atom_site_label_1
    _geom_angle_atom_site_label_2
    _geom_angle_atom_site_label_3
    _geom_angle_site_symmetry_1
    _geom_angle_site_symmetry_3
    _geom_angle
    _geom_angle_publ_flag
    C1A C1 C9 . . 130.36(17) ?
    C1A C1 C2 . . 121.11(16) ?
    C9 C1 C2 . . 107.09(15) ?
    O1 C2 C11 . . 127.71(18) ?
    O1 C2 C1 . . 125.78(17) ?
    C11 C2 C1 . . 106.15(15) ?
    C11 C3 C4 . . 118.54(17) ?
    C11 C3 C15 . . 121.45(16) ?
    C4 C3 C15 . . 120.00(17) ?
    C13 C4 C3 . . 119.39(17) ?
    C13 C4 C16 . . 120.90(17) ?
    C3 C4 C16 . . 119.67(17) ?
    O2 C5 C13 . . 131.33(18) ?
    O2 C5 C6 . . 122.48(17) ?
    C13 C5 C6 . . 106.18(15) ?
    O3 C6 C14 . . 131.56(19) ?
    O3 C6 C5 . . 122.29(17) ?
    C14 C6 C5 . . 106.12(15) ?
    C14 C7 C8 . . 119.45(17) ?
    C14 C7 C17 . . 120.39(16) ?
    C8 C7 C17 . . 120.13(17) ?
    C9 C8 C7 . . 119.59(17) ?
    C9 C8 C18 . . 122.17(16) ?
    C7 C8 C18 . . 118.17(17) ?
    C8 C9 C10 . . 118.30(16) ?
    C8 C9 C1 . . 135.75(17) ?
    C10 C9 C1 . . 104.98(16) ?
    C12 C10 C11 . . 120.79(17) ?
    C12 C10 C9 . . 121.98(17) ?
    C11 C10 C9 . . 116.98(16) ?
    C10 C11 C3 . . 120.70(16) ?
    C10 C11 C2 . . 104.74(16) ?
    C3 C11 C2 . . 134.36(17) ?
    C10 C12 C14 . . 120.52(17) ?
    C10 C12 C13 . . 120.37(17) ?
    C14 C12 C13 . . 119.07(16) ?
    C4 C13 C12 . . 120.16(16) ?
    C4 C13 C5 . . 135.69(17) ?
    C12 C13 C5 . . 104.14(16) ?
    C7 C14 C12 . . 119.68(16) ?
    C7 C14 C6 . . 135.84(17) ?
    C12 C14 C6 . . 104.37(16) ?
    C3 C15 H15A . . 109.5 ?
    C3 C15 H15B . . 109.5 ?
    H15A C15 H15B . . 109.5 ?
    C3 C15 H15C . . 109.5 ?
    H15A C15 H15C . . 109.5 ?
    H15B C15 H15C . . 109.5 ?
    C4 C16 H16A . . 109.5 ?
    C4 C16 H16B . . 109.5 ?
    H16A C16 H16B . . 109.5 ?
    C4 C16 H16C . . 109.5 ?
    H16A C16 H16C . . 109.5 ?
    H16B C16 H16C . . 109.5 ?
    C7 C17 H17A . . 109.5 ?
    C7 C17 H17B . . 109.5 ?
    H17A C17 H17B . . 109.5 ?
    C7 C17 H17C . . 109.5 ?
    H17A C17 H17C . . 109.5 ?
    H17B C17 H17C . . 109.5 ?
    C8 C18 H18A . . 109.5 ?
    C8 C18 H18B . . 109.5 ?
    H18A C18 H18B . . 109.5 ?
    C8 C18 H18C . . 109.5 ?
    H18A C18 H18C . . 109.5 ?
    H18B C18 H18C . . 109.5 ?
    C1 C1A C9A . . 128.93(17) ?
    C1 C1A C2A . . 121.74(16) ?
    C9A C1A C2A . . 107.35(15) ?
    O1A C2A C11A . . 128.50(18) ?
    O1A C2A C1A . . 126.17(16) ?
    C11A C2A C1A . . 105.05(15) ?
    C11A C3A C4A . . 118.41(18) ?
    C11A C3A C15A . . 121.03(17) ?
    C4A C3A C15A . . 120.57(17) ?
    C13A C4A C3A . . 119.75(18) ?
    C13A C4A C16A . . 120.26(18) ?
    C3A C4A C16A . . 119.99(19) ?
    O2A C5A C13A . . 130.6(2) ?
    O2A C5A C6A . . 122.96(19) ?
    C13A C5A C6A . . 106.45(16) ?
    O3A C6A C14A . . 131.1(2) ?
    O3A C6A C5A . . 122.96(18) ?
    C14A C6A C5A . . 105.93(16) ?
    C14A C7A C8A . . 119.88(17) ?
    C14A C7A C17A . . 120.33(17) ?
    C8A C7A C17A . . 119.78(18) ?
    C9A C8A C7A . . 119.36(18) ?
    C9A C8A C18A . . 122.13(17) ?
    C7A C8A C18A . . 118.43(17) ?
    C8A C9A C10A . . 118.45(17) ?
    C8A C9A C1A . . 135.94(17) ?
    C10A C9A C1A . . 105.09(16) ?
    C12A C10A C11A . . 121.38(18) ?
    C12A C10A C9A . . 121.74(18) ?
    C11A C10A C9A . . 116.85(16) ?
    C10A C11A C3A . . 120.23(17) ?
    C10A C11A C2A . . 105.24(16) ?
    C3A C11A C2A . . 134.50(18) ?
    C10A C12A C14A . . 120.61(18) ?
    C10A C12A C13A . . 120.15(19) ?
    C14A C12A C13A . . 119.23(17) ?
    C4A C13A C12A . . 119.78(17) ?
    C4A C13A C5A . . 136.86(18) ?
    C12A C13A C5A . . 103.36(17) ?
    C7A C14A C12A . . 119.69(17) ?
    C7A C14A C6A . . 135.27(18) ?
    C12A C14A C6A . . 104.90(17) ?
    C3A C15A H15D . . 109.5 ?
    C3A C15A H15E . . 109.5 ?
    H15D C15A H15E . . 109.5 ?
    C3A C15A H15F . . 109.5 ?
    H15D C15A H15F . . 109.5 ?
    H15E C15A H15F . . 109.5 ?
    C4A C16A H16D . . 109.5 ?
    C4A C16A H16E . . 109.5 ?
    H16D C16A H16E . . 109.5 ?
    C4A C16A H16F . . 109.5 ?
    H16D C16A H16F . . 109.5 ?
    H16E C16A H16F . . 109.5 ?
    C7A C17A H17D . . 109.5 ?
    C7A C17A H17E . . 109.5 ?
    H17D C17A H17E . . 109.5 ?
    C7A C17A H17F . . 109.5 ?
    H17D C17A H17F . . 109.5 ?
    H17E C17A H17F . . 109.5 ?
    C8A C18A H18D . . 109.5 ?
    C8A C18A H18E . . 109.5 ?
    H18D C18A H18E . . 109.5 ?
    C8A C18A H18F . . 109.5 ?
    H18D C18A H18F . . 109.5 ?
    H18E C18A H18F . . 109.5 ?
    Cl2 C19 Cl1 . . 110.44(11) ?
    Cl2 C19 H19A . . 109.6 ?
    Cl1 C19 H19A . . 109.6 ?
    Cl2 C19 H19B . . 109.6 ?
    Cl1 C19 H19B . . 109.6 ?
    H19A C19 H19B . . 108.1 ?
loop_
    _geom_torsion_atom_site_label_1
    _geom_torsion_atom_site_label_2
    _geom_torsion_atom_site_label_3
    _geom_torsion_atom_site_label_4
    _geom_torsion_site_symmetry_1
    _geom_torsion_site_symmetry_2
    _geom_torsion_site_symmetry_3
    _geom_torsion_site_symmetry_4
    _geom_torsion
    _geom_torsion_publ_flag
    C1A C1 C2 O1 . . . . 8.3(3) ?
    C9 C1 C2 O1 . . . . 175.94(18) ?
    C1A C1 C2 C11 . . . . -165.24(17) ?
    C9 C1 C2 C11 . . . . 2.42(19) ?
    C11 C3 C4 C13 . . . . 0.2(3) ?
    C15 C3 C4 C13 . . . . 179.21(18) ?
    C11 C3 C4 C16 . . . . -177.50(17) ?
    C15 C3 C4 C16 . . . . 1.5(3) ?
    O2 C5 C6 O3 . . . . 3.8(3) ?
    C13 C5 C6 O3 . . . . -177.47(18) ?
    O2 C5 C6 C14 . . . . -177.87(17) ?
    C13 C5 C6 C14 . . . . 0.89(19) ?
    C14 C7 C8 C9 . . . . 4.9(3) ?
    C17 C7 C8 C9 . . . . -176.94(17) ?
    C14 C7 C8 C18 . . . . -172.07(17) ?
    C17 C7 C8 C18 . . . . 6.1(3) ?
    C7 C8 C9 C10 . . . . -7.9(3) ?
    C18 C8 C9 C10 . . . . 168.99(17) ?
    C7 C8 C9 C1 . . . . -174.67(19) ?
    C18 C8 C9 C1 . . . . 2.2(3) ?
    C1A C1 C9 C8 . . . . -28.1(4) ?
    C2 C1 C9 C8 . . . . 165.8(2) ?
    C1A C1 C9 C10 . . . . 163.9(2) ?
    C2 C1 C9 C10 . . . . -2.20(19) ?
    C8 C9 C10 C12 . . . . 5.0(3) ?
    C1 C9 C10 C12 . . . . 175.54(17) ?
    C8 C9 C10 C11 . . . . -169.25(17) ?
    C1 C9 C10 C11 . . . . 1.3(2) ?
    C12 C10 C11 C3 . . . . 1.5(3) ?
    C9 C10 C11 C3 . . . . 175.82(17) ?
    C12 C10 C11 C2 . . . . -174.05(17) ?
    C9 C10 C11 C2 . . . . 0.3(2) ?
    C4 C3 C11 C10 . . . . -0.3(3) ?
    C15 C3 C11 C10 . . . . -179.24(18) ?
    C4 C3 C11 C2 . . . . 173.67(19) ?
    C15 C3 C11 C2 . . . . -5.3(3) ?
    O1 C2 C11 C10 . . . . -174.99(19) ?
    C1 C2 C11 C10 . . . . -1.65(19) ?
    O1 C2 C11 C3 . . . . 10.4(3) ?
    C1 C2 C11 C3 . . . . -176.3(2) ?
    C11 C10 C12 C14 . . . . 175.13(17) ?
    C9 C10 C12 C14 . . . . 1.1(3) ?
    C11 C10 C12 C13 . . . . -2.6(3) ?
    C9 C10 C12 C13 . . . . -176.65(17) ?
    C3 C4 C13 C12 . . . . -1.3(3) ?
    C16 C4 C13 C12 . . . . 176.37(17) ?
    C3 C4 C13 C5 . . . . -180.0(2) ?
    C16 C4 C13 C5 . . . . -2.3(3) ?
    C10 C12 C13 C4 . . . . 2.5(3) ?
    C14 C12 C13 C4 . . . . -175.22(17) ?
    C10 C12 C13 C5 . . . . -178.44(17) ?
    C14 C12 C13 C5 . . . . 3.8(2) ?
    O2 C5 C13 C4 . . . . -5.2(4) ?
    C6 C5 C13 C4 . . . . 176.2(2) ?
    O2 C5 C13 C12 . . . . 176.1(2) ?
    C6 C5 C13 C12 . . . . -2.54(19) ?
    C8 C7 C14 C12 . . . . 1.2(3) ?
    C17 C7 C14 C12 . . . . -176.97(17) ?
    C8 C7 C14 C6 . . . . 176.74(19) ?
    C17 C7 C14 C6 . . . . -1.4(3) ?
    C10 C12 C14 C7 . . . . -4.2(3) ?
    C13 C12 C14 C7 . . . . 173.58(17) ?
    C10 C12 C14 C6 . . . . 179.02(17) ?
    C13 C12 C14 C6 . . . . -3.2(2) ?
    O3 C6 C14 C7 . . . . 3.3(4) ?
    C5 C6 C14 C7 . . . . -174.9(2) ?
    O3 C6 C14 C12 . . . . 179.3(2) ?
    C5 C6 C14 C12 . . . . 1.16(19) ?
    C9 C1 C1A C9A . . . . 163.5(2) ?
    C2 C1 C1A C9A . . . . -32.0(3) ?
    C9 C1 C1A C2A . . . . -34.6(3) ?
    C2 C1 C1A C2A . . . . 129.85(19) ?
    C1 C1A C2A O1A . . . . 15.1(3) ?
    C9A C1A C2A O1A . . . . -179.58(19) ?
    C1 C1A C2A C11A . . . . -159.24(18) ?
    C9A C1A C2A C11A . . . . 6.1(2) ?
    C11A C3A C4A C13A . . . . -3.9(3) ?
    C15A C3A C4A C13A . . . . 175.87(19) ?
    C11A C3A C4A C16A . . . . 175.50(19) ?
    C15A C3A C4A C16A . . . . -4.7(3) ?
    O2A C5A C6A O3A . . . . 2.4(3) ?
    C13A C5A C6A O3A . . . . -175.95(19) ?
    O2A C5A C6A C14A . . . . -179.79(19) ?
    C13A C5A C6A C14A . . . . 1.9(2) ?
    C14A C7A C8A C9A . . . . 5.1(3) ?
    C17A C7A C8A C9A . . . . -174.21(18) ?
    C14A C7A C8A C18A . . . . -171.57(18) ?
    C17A C7A C8A C18A . . . . 9.1(3) ?
    C7A C8A C9A C10A . . . . -6.4(3) ?
    C18A C8A C9A C10A . . . . 170.20(18) ?
    C7A C8A C9A C1A . . . . -176.7(2) ?
    C18A C8A C9A C1A . . . . -0.1(4) ?
    C1 C1A C9A C8A . . . . -28.4(4) ?
    C2A C1A C9A C8A . . . . 167.7(2) ?
    C1 C1A C9A C10A . . . . 160.4(2) ?
    C2A C1A C9A C10A . . . . -3.5(2) ?
    C8A C9A C10A C12A . . . . 4.2(3) ?
    C1A C9A C10A C12A . . . . 177.22(18) ?
    C8A C9A C10A C11A . . . . -173.62(18) ?
    C1A C9A C10A C11A . . . . -0.6(2) ?
    C12A C10A C11A C3A . . . . 5.0(3) ?
    C9A C10A C11A C3A . . . . -177.17(18) ?
    C12A C10A C11A C2A . . . . -173.30(18) ?
    C9A C10A C11A C2A . . . . 4.5(2) ?
    C4A C3A C11A C10A . . . . -1.1(3) ?
    C15A C3A C11A C10A . . . . 179.16(18) ?
    C4A C3A C11A C2A . . . . 176.7(2) ?
    C15A C3A C11A C2A . . . . -3.1(3) ?
    O1A C2A C11A C10A . . . . 179.6(2) ?
    C1A C2A C11A C10A . . . . -6.2(2) ?
    O1A C2A C11A C3A . . . . 1.7(4) ?
    C1A C2A C11A C3A . . . . 175.8(2) ?
    C11A C10A C12A C14A . . . . 177.22(18) ?
    C9A C10A C12A C14A . . . . -0.5(3) ?
    C11A C10A C12A C13A . . . . -4.0(3) ?
    C9A C10A C12A C13A . . . . 178.34(18) ?
    C3A C4A C13A C12A . . . . 5.0(3) ?
    C16A C4A C13A C12A . . . . -174.42(19) ?
    C3A C4A C13A C5A . . . . -174.5(2) ?
    C16A C4A C13A C5A . . . . 6.1(4) ?
    C10A C12A C13A C4A . . . . -1.1(3) ?
    C14A C12A C13A C4A . . . . 177.70(18) ?
    C10A C12A C13A C5A . . . . 178.53(18) ?
    C14A C12A C13A C5A . . . . -2.7(2) ?
    O2A C5A C13A C4A . . . . 1.6(4) ?
    C6A C5A C13A C4A . . . . 179.8(2) ?
    O2A C5A C13A C12A . . . . -177.9(2) ?
    C6A C5A C13A C12A . . . . 0.2(2) ?
    C8A C7A C14A C12A . . . . -1.4(3) ?
    C17A C7A C14A C12A . . . . 177.92(18) ?
    C8A C7A C14A C6A . . . . 173.6(2) ?
    C17A C7A C14A C6A . . . . -7.1(3) ?
    C10A C12A C14A C7A . . . . -0.9(3) ?
    C13A C12A C14A C7A . . . . -179.72(18) ?
    C10A C12A C14A C6A . . . . -177.26(18) ?
    C13A C12A C14A C6A . . . . 3.9(2) ?
    O3A C6A C14A C7A . . . . -1.1(4) ?
    C5A C6A C14A C7A . . . . -178.7(2) ?
    O3A C6A C14A C12A . . . . 174.4(2) ?
    C5A C6A C14A C12A . . . . -3.2(2) ?
_iucr_refine_instructions_details
;
TITL GregMcClass - C36H24O6, CH2Cl2 (MAXUS2)
CELL 0.71073   8.6644  10.9589  15.8560  94.2410 101.5005  95.2040
ZERR    2  0.0015  0.0020  0.0030  0.0100  0.0090  0.0100
LATT  1
SFAC C  H  O  Cl
DISP C    0.00330   0.00160
DISP H    0.00000   0.00000
DISP O    0.01060   0.00600
DISP Cl   0.14840   0.15850
UNIT    74   52   12    4
LIST 4
ACTA 50
CONF
TEMP -183
SIZE 0.167 0.267 0.333
BOND $H
FMAP 2
PLAN -10
L.S.  20
WGHT    0.046300    0.995500
FVAR       0.44179
CL1   4    0.773283   -0.039486    0.775927    11.00000    0.03651    0.02354 =
         0.04232    0.00862    0.01601    0.00515
CL2   4    0.790713    0.221055    0.830694    11.00000    0.02800    0.02991 =
         0.03499   -0.00946    0.00792    0.00064
O1    3    0.294715    0.014037    0.787268    11.00000    0.01849    0.01840 =
         0.01863    0.00332   -0.00017    0.00391
O2    3   -0.400149   -0.170564    0.402730    11.00000    0.02182    0.02234 =
         0.02112   -0.00352    0.00034   -0.00229
O3    3   -0.476152    0.081344    0.404444    11.00000    0.02060    0.02590 =
         0.02209    0.00058   -0.00392    0.00269
O1A   3    0.257160    0.425827    0.669076    11.00000    0.02406    0.01811 =
         0.01485    0.00132   -0.00096    0.00075
O2A   3    0.937567    0.584560    1.065547    11.00000    0.02105    0.03432 =
         0.03431   -0.01101   -0.00426    0.00412
O3A   3    0.798504    0.392422    1.152792    11.00000    0.02394    0.04150 =
         0.01579   -0.00090   -0.00295    0.01138
C1    1    0.153812    0.187899    0.734695    11.00000    0.01435    0.01533 =
         0.01491    0.00210    0.00268    0.00160
C2    1    0.186443    0.051941    0.738372    11.00000    0.01448    0.01681 =
         0.01312    0.00293    0.00274    0.00091
C3    1    0.035238   -0.143690    0.634652    11.00000    0.01777    0.01597 =
         0.01390    0.00180    0.00490    0.00156
C4    1   -0.097913   -0.179807    0.563369    11.00000    0.01838    0.01476 =
         0.01468    0.00133    0.00555   -0.00040
C5    1   -0.325188   -0.089079    0.454394    11.00000    0.01681    0.01906 =
         0.01483    0.00020    0.00396   -0.00045
C6    1   -0.364693    0.050757    0.453735    11.00000    0.01475    0.02310 =
         0.01379    0.00190    0.00205    0.00007
C7    1   -0.216083    0.243474    0.561363    11.00000    0.01417    0.01634 =
         0.01518    0.00293    0.00194    0.00129
C8    1   -0.084792    0.278069    0.634588    11.00000    0.01590    0.01507 =
         0.01428    0.00181    0.00291   -0.00041
C9    1    0.019227    0.191788    0.662379    11.00000    0.01472    0.01413 =
         0.01185    0.00161    0.00234    0.00002
C10   1   -0.018609    0.068726    0.625023    11.00000    0.01453    0.01450 =
         0.01292    0.00138    0.00395   -0.00001
C11   1    0.071276   -0.019016    0.663890    11.00000    0.01509    0.01639 =
         0.01167    0.00215    0.00300    0.00196
C12   1   -0.146260    0.034427    0.558651    11.00000    0.01515    0.01536 =
         0.01205    0.00134    0.00418   -0.00019
C13   1   -0.185190   -0.090246    0.526059    11.00000    0.01547    0.01504 =
         0.01295   -0.00057    0.00309   -0.00172
C14   1   -0.243677    0.122235    0.524079    11.00000    0.01315    0.01755 =
         0.01332    0.00216    0.00177    0.00038
C15   1    0.129417   -0.239618    0.676396    11.00000    0.02893    0.01555 =
         0.01847    0.00168    0.00160    0.00454
AFIX 137
H15A  2    0.221099   -0.199326    0.718986    11.00000   -1.50000
H15B  2    0.165947   -0.290006    0.632143    11.00000   -1.50000
H15C  2    0.062704   -0.292164    0.705318    11.00000   -1.50000
AFIX   0
C16   1   -0.143498   -0.313859    0.532946    11.00000    0.02569    0.01502 =
         0.01854    0.00196    0.00393    0.00034
AFIX 137
H16A  2   -0.232100   -0.322355    0.482924    11.00000   -1.50000
H16B  2   -0.175314   -0.357219    0.579670    11.00000   -1.50000
H16C  2   -0.052792   -0.349375    0.516415    11.00000   -1.50000
AFIX   0
C17   1   -0.323929    0.337117    0.528034    11.00000    0.01842    0.01783 =
         0.02264    0.00002   -0.00207    0.00289
AFIX 137
H17A  2   -0.399441    0.300768    0.475807    11.00000   -1.50000
H17B  2   -0.260803    0.408873    0.514247    11.00000   -1.50000
H17C  2   -0.381803    0.362717    0.572335    11.00000   -1.50000
AFIX   0
C18   1   -0.070846    0.404590    0.680691    11.00000    0.02052    0.01553 =
         0.02266   -0.00026   -0.00115    0.00391
AFIX 137
H18A  2   -0.001927    0.406768    0.737988    11.00000   -1.50000
H18B  2   -0.176091    0.424805    0.687004    11.00000   -1.50000
H18C  2   -0.025419    0.464750    0.647163    11.00000   -1.50000
AFIX   0
C1A   1    0.259895    0.280862    0.781111    11.00000    0.01458    0.01685 =
         0.01356    0.00104    0.00136    0.00370
C2A   1    0.317598    0.394862    0.738543    11.00000    0.01737    0.01549 =
         0.01456   -0.00259    0.00256    0.00275
C3A   1    0.585828    0.544621    0.795251    11.00000    0.01853    0.01609 =
         0.02331   -0.00168    0.00606    0.00332
C4A   1    0.717192    0.572934    0.868885    11.00000    0.01366    0.01590 =
         0.03126   -0.00546    0.00326    0.00317
C5A   1    0.823185    0.514934    1.030782    11.00000    0.01611    0.02377 =
         0.03078   -0.01088    0.00131    0.00527
C6A   1    0.748484    0.408342    1.077951    11.00000    0.01619    0.02643 =
         0.01748   -0.00389   -0.00016    0.00933
C7A   1    0.497181    0.247075    1.013215    11.00000    0.01959    0.02320 =
         0.01351   -0.00022    0.00190    0.01003
C8A   1    0.368334    0.216773    0.938957    11.00000    0.01806    0.01896 =
         0.01449   -0.00041    0.00270    0.00629
C9A   1    0.367665    0.279951    0.865009    11.00000    0.01504    0.01602 =
         0.01541   -0.00182    0.00189    0.00516
C10A  1    0.484797    0.379868    0.868942    11.00000    0.01420    0.01866 =
         0.01588   -0.00285    0.00128    0.00375
C11A  1    0.470997    0.447990    0.797838    11.00000    0.01550    0.01481 =
         0.01665   -0.00163    0.00137    0.00288
C12A  1    0.603623    0.411084    0.940719    11.00000    0.01567    0.02050 =
         0.01664   -0.00358   -0.00033    0.00747
C13A  1    0.720705    0.509247    0.941454    11.00000    0.01411    0.02034 =
         0.02527   -0.00760   -0.00003    0.00633
C14A  1    0.611755    0.344474    1.013418    11.00000    0.01656    0.02452 =
         0.01386   -0.00364   -0.00060    0.00857
C15A  1    0.574181    0.618269    0.718426    11.00000    0.02588    0.01923 =
         0.02734    0.00125    0.00917    0.00080
AFIX 137
H15D  2    0.486676    0.580248    0.672269    11.00000   -1.50000
H15E  2    0.673571    0.620134    0.697716    11.00000   -1.50000
H15F  2    0.554696    0.702471    0.735175    11.00000   -1.50000
AFIX   0
C16A  1    0.849493    0.670159    0.865881    11.00000    0.01901    0.02147 =
         0.04141    0.00028    0.00333   -0.00010
AFIX 137
H16D  2    0.916558    0.689193    0.923759    11.00000   -1.50000
H16E  2    0.805006    0.744697    0.846163    11.00000   -1.50000
H16F  2    0.913175    0.639978    0.825764    11.00000   -1.50000
AFIX   0
C17A  1    0.507311    0.172077    1.089409    11.00000    0.02571    0.03101 =
         0.01716    0.00432    0.00086    0.00991
AFIX 137
H17D  2    0.608082    0.196875    1.130207    11.00000   -1.50000
H17E  2    0.501096    0.084599    1.069538    11.00000   -1.50000
H17F  2    0.419357    0.185871    1.118147    11.00000   -1.50000
AFIX   0
C18A  1    0.234314    0.122704    0.945659    11.00000    0.02099    0.02509 =
         0.01855    0.00383    0.00404    0.00344
AFIX 137
H18D  2    0.140724    0.132552    0.901484    11.00000   -1.50000
H18E  2    0.209278    0.134549    1.003119    11.00000   -1.50000
H18F  2    0.265778    0.039834    0.936734    11.00000   -1.50000
AFIX   0
C19   1    0.670948    0.093172    0.769333    11.00000    0.02089    0.02641 =
         0.03283    0.00172   -0.00011    0.00136
AFIX  23
H19A  2    0.641569    0.110826    0.708200    11.00000   -1.20000
H19B  2    0.572307    0.078143    0.791273    11.00000   -1.20000
HKLF 4
REM  GregMcClass - C36H24O6, CH2Cl2 (MAXUS2)
REM R1 =  0.0448 for   5001 Fo > 4sig(Fo)  and  0.0691 for all   6679 data
REM    414 parameters refined using      0 restraints
END
WGHT      0.0463      0.9956
REM Highest difference peak  0.800,  deepest hole -0.397,  1-sigma level  0.061
Q1    1   0.9559  0.6442  1.0063  11.00000  0.05    0.80
Q2    1   0.8574  0.5658  0.9912  11.00000  0.05    0.45
Q3    1   0.8264  0.0031  0.8305  11.00000  0.05    0.38
Q4    1  -0.4859  0.1697  0.4140  11.00000  0.05    0.36
Q5    1   0.8708  0.5002  1.0832  11.00000  0.05    0.35
Q6    1   0.6325  0.1967  0.7399  11.00000  0.05    0.34
Q7    1   0.4209  0.3376  0.8704  11.00000  0.05    0.34
Q8    1   0.1283  0.0014  0.6934  11.00000  0.05    0.32
Q9    1   0.8383  0.6840  0.8129  11.00000  0.05    0.31
Q10   1  -0.0906  0.0430  0.5911  11.00000  0.05    0.31
;
