# Supplementary material for: (E)-3,3′,4,4′,7,7′,8,8′-Octa­methyl-2H,2′H-1,1′-bi(cyclo­penta­[fg]acenaphthyl­enyl­idene)-2,2′,5,5′,6,6′-hexa­one dichloro­methane monosolvate
Source: Acta Crystallogr Sect E Struct Rep Online. 2012 Apr 21;68(Pt 5):o1458–9. doi: 10.1107/S1600536812016091 (PMC3344573; doi:10.1107/S1600536812016091)
Supplement: Supplementary file 2 [file e-68-o1458-Isup2.hkl]

# 
# h,k,l, Fc-squared, Fo-squared, sigma(Fo-squared) and status flag 
# 
data_I
_shelx_title ' GregMcClass - C36H24O6, CH2Cl2 (MAXUS2)' 
_shelx_refln_list_code          4 
_shelx_F_calc_maximum      194.10 
_exptl_crystal_F_000       660.00 
_reflns_d_resolution_high  0.7701 
 
loop_ 
 _symmetry_equiv_pos_as_xyz 
 'x, y, z' 
 '-x, -y, -z' 
 
_cell_length_a     8.6644 
_cell_length_b    10.9589 
_cell_length_c    15.8560 
_cell_angle_alpha  94.241 
_cell_angle_beta  101.501 
_cell_angle_gamma  95.204 
 
_shelx_F_squared_multiplier     1.000 
 
loop_ 
 _refln_index_h 
 _refln_index_k 
 _refln_index_l 
 _refln_F_squared_calc 
 _refln_F_squared_meas 
 _refln_F_squared_sigma 
 _refln_observed_status 
   2   0   0     6803.21     6537.06     77.65 o 
   3   0   0     1393.34     1382.23     19.04 o 
   4   0   0     1387.14     1337.50     18.62 o 
   5   0   0      487.25      458.98      8.22 o 
   6   0   0       13.60       10.17      3.11 o 
   7   0   0      800.08      745.95     13.93 o 
   8   0   0       43.21       43.93      5.62 o 
   9   0   0       65.29       86.64     13.81 o 
  10   0   0       58.10       55.68     12.12 o 
 -11   1   0      175.71      184.47     15.92 o 
 -10   1   0       78.63       75.48     19.08 o 
  -9   1   0      780.62      820.11     25.21 o 
  -8   1   0      619.49      624.33     40.76 o 
  -7   1   0      419.69      385.51     10.23 o 
  -6   1   0        7.35        4.09      3.33 o 
  -5   1   0        8.25        4.65      3.30 o 
  -4   1   0      306.20      283.16      6.60 o 
  -3   1   0      171.39      186.68      4.74 o 
  -2   1   0     1532.93     1435.48     23.11 o 
  -1   1   0     1806.08     1788.09     45.96 o 
   1   1   0      177.15      189.00      4.02 o 
   2   1   0        0.31        6.92      0.72 o 
   3   1   0      664.07      661.28      9.43 o 
   4   1   0       24.97       19.26      1.56 o 
   5   1   0      555.38      626.18     10.33 o 
   6   1   0     1331.63     1393.41     21.85 o 
   7   1   0      123.65      146.79      5.61 o 
   8   1   0      187.45      207.21      8.76 o 
   9   1   0       37.90       37.01      7.71 o 
  10   1   0       63.24       73.67     11.05 o 
 -11   2   0       34.99       23.31     10.26 o 
 -10   2   0        9.01       26.70      9.37 o 
  -9   2   0      601.77      577.20     18.50 o 
  -8   2   0      308.64      323.66     19.14 o 
  -7   2   0       19.35       14.93      6.20 o 
  -6   2   0      298.46      313.89     10.20 o 
  -5   2   0      998.91     1068.82     20.62 o 
  -4   2   0      293.69      277.67      6.76 o 
  -3   2   0      108.82       99.93      5.20 o 
  -2   2   0      410.15      471.11      9.37 o 
  -1   2   0        9.58       13.90      1.51 o 
   0   2   0      411.87      430.84      5.98 o 
   1   2   0      400.47      325.86      4.04 o 
   2   2   0      999.99      980.43     11.90 o 
   3   2   0     1047.09      980.78     13.91 o 
   4   2   0     1906.35     1911.46     23.06 o 
   5   2   0       11.39       18.69      2.51 o 
   6   2   0      815.15      813.21     12.67 o 
   7   2   0      688.24      729.22     14.38 o 
   8   2   0      105.13       90.40      7.21 o 
   9   2   0       81.11       70.45      7.49 o 
  10   2   0       34.80       38.22     13.37 o 
 -10   3   0       13.96       28.49     27.13 o 
  -9   3   0      511.46      520.19     20.33 o 
  -8   3   0      301.09      319.68     13.77 o 
  -7   3   0       15.48       13.48      6.15 o 
  -6   3   0        0.29        5.17     14.63 o 
  -5   3   0       59.99       57.56      5.38 o 
  -4   3   0     1081.70     1196.99     22.15 o 
  -3   3   0     1409.74     1374.36     25.48 o 
  -2   3   0       88.26       79.28      5.61 o 
  -1   3   0     3044.35     2891.15     43.02 o 
   0   3   0      272.69      275.28      4.78 o 
   1   3   0     2056.73     1908.52     22.60 o 
   2   3   0     2862.49     2739.54     40.49 o 
   3   3   0     2390.03     2470.21     34.84 o 
   4   3   0       19.17       15.15      1.43 o 
   5   3   0     1104.08     1116.19     16.34 o 
   6   3   0        1.46        5.84      4.61 o 
   7   3   0       61.47       52.34      4.32 o 
   8   3   0       98.74       88.64      8.04 o 
   9   3   0      516.35      499.28     15.68 o 
  10   3   0      161.08      166.79     45.32 o 
 -10   4   0      184.40      169.88     15.13 o 
  -9   4   0       33.55       23.77      7.74 o 
  -8   4   0       76.73       88.51     10.32 o 
  -7   4   0       50.71       46.94      6.61 o 
  -6   4   0      341.97      334.45     14.34 o 
  -5   4   0        8.14        4.52      5.35 o 
  -4   4   0     1157.19     1287.19     24.11 o 
  -3   4   0     7321.05     7925.24    122.54 o 
  -2   4   0      151.34      125.55      5.38 o 
  -1   4   0     1263.19     1202.53     18.48 o 
   0   4   0       51.02       51.47      5.38 o 
   1   4   0       56.21       65.89      2.36 o 
   2   4   0     4792.38     4895.89     68.55 o 
   3   4   0     1448.91     1401.97     54.44 o 
   4   4   0     1007.23      952.66     22.21 o 
   5   4   0       38.58       31.80      2.56 o 
   6   4   0      408.76      414.71      7.73 o 
   7   4   0       17.40       10.30      3.53 o 
   8   4   0      167.31      181.39      8.77 o 
   9   4   0       48.26       59.95     13.02 o 
  10   4   0        6.28        8.76     13.31 o 
 -10   5   0       21.34       22.09     16.14 o 
  -9   5   0        6.52        2.92      7.16 o 
  -8   5   0        0.97       -5.57      8.82 o 
  -7   5   0      126.12      147.88     12.96 o 
  -6   5   0      190.44      201.54     29.82 o 
  -5   5   0      764.19      704.32     24.95 o 
  -4   5   0      443.19      352.63     11.43 o 
  -3   5   0     1507.28     1535.21     28.84 o 
  -2   5   0     1260.51     1336.48     23.97 o 
  -1   5   0      557.06      511.95      8.53 o 
   0   5   0     2977.50     3219.61     43.65 o 
   1   5   0       18.94       26.08      3.05 o 
   2   5   0      628.78      855.87     22.44 o 
   3   5   0      802.46      745.95     15.10 o 
   4   5   0        1.05        4.07      3.18 o 
   5   5   0       50.64       41.89      4.50 o 
   6   5   0      362.75      363.27     13.20 o 
   7   5   0      102.62      104.48      9.86 o 
   8   5   0       27.36       31.73      7.89 o 
   9   5   0        3.55        5.69      9.99 o 
 -10   6   0       39.71       22.30     12.19 o 
  -9   6   0       74.22       68.71     20.42 o 
  -8   6   0        1.28       -6.33      8.17 o 
  -7   6   0      674.26      697.61     49.01 o 
  -6   6   0        0.00       -5.75      5.75 o 
  -5   6   0       17.17       14.39      5.87 o 
  -4   6   0      112.88       99.98     11.30 o 
  -3   6   0       65.78       61.93      5.30 o 
  -2   6   0       57.87       82.97      3.73 o 
  -1   6   0       37.85       32.13      4.59 o 
   0   6   0     1567.50     1577.15     22.23 o 
   1   6   0      527.63      647.71      8.84 o 
   2   6   0      202.65      212.54      4.42 o 
   3   6   0       10.55       17.01      7.99 o 
   4   6   0     1427.99     1393.80     28.04 o 
   5   6   0       64.71       88.20     12.68 o 
   6   6   0       34.25       34.84      9.79 o 
   7   6   0      308.36      330.17     13.10 o 
   8   6   0        8.96       23.73      9.25 o 
   9   6   0       32.45       39.15     17.62 o 
 -10   7   0       21.25       11.53     14.86 o 
  -9   7   0      181.84      171.16     17.83 o 
  -8   7   0       16.23       31.23     23.52 o 
  -7   7   0        8.04       -0.97     13.04 o 
  -6   7   0      571.43      531.74     17.74 o 
  -5   7   0      110.22      104.92     12.37 o 
  -4   7   0      470.54      493.33     14.13 o 
  -3   7   0       48.32       56.55      4.55 o 
  -2   7   0      950.29      897.38     22.21 o 
  -1   7   0     2588.45     2526.54     40.66 o 
   0   7   0       51.44       55.88      4.07 o 
   1   7   0     1183.92     1250.87     18.11 o 
   2   7   0      317.24      326.55      5.44 o 
   3   7   0      798.57      812.11     19.37 o 
   4   7   0      751.75      727.61     17.11 o 
   5   7   0      995.99     1018.70     22.98 o 
   6   7   0     1237.87     1283.77     36.20 o 
   7   7   0      254.91      283.43     13.03 o 
   8   7   0       28.67       12.39     15.63 o 
  -9   8   0        0.23        4.14      7.94 o 
  -8   8   0      361.34      359.30     27.97 o 
  -7   8   0      145.25      130.87     10.43 o 
  -6   8   0        0.54        2.54     12.58 o 
  -5   8   0       21.28       18.72      5.92 o 
  -4   8   0       18.13       20.46      6.69 o 
  -3   8   0      895.84      855.48     19.32 o 
  -2   8   0      600.25      612.03     13.54 o 
  -1   8   0      473.62      476.52     10.67 o 
   0   8   0      257.53      245.37     17.39 o 
   1   8   0      771.39      763.21     13.28 o 
   2   8   0        9.13        9.53      2.82 o 
   3   8   0      647.83      658.87     17.42 o 
   4   8   0      181.48      197.56      8.91 o 
   5   8   0      278.78      282.40     11.23 o 
   6   8   0      126.24      138.85      8.65 o 
   7   8   0       12.39       28.97      7.27 o 
   8   8   0       22.11        2.96     10.18 o 
  -9   9   0        3.39       24.39     21.31 o 
  -8   9   0      163.40      165.69     16.80 o 
  -7   9   0        1.54        3.78     10.71 o 
  -6   9   0       18.31       31.86      6.98 o 
  -5   9   0      183.47      200.74     11.23 o 
  -4   9   0      223.77      228.92     10.81 o 
  -3   9   0      195.28      190.63     15.55 o 
  -2   9   0      840.07      797.85     21.72 o 
  -1   9   0       36.50       21.25      4.82 o 
   0   9   0       79.88       75.92      6.99 o 
   1   9   0       10.22        3.89      3.06 o 
   2   9   0        1.38        0.24      2.11 o 
   3   9   0       61.04       53.13      4.61 o 
   4   9   0      164.30      142.84     12.96 o 
   5   9   0      117.93       92.12     10.86 o 
   6   9   0        4.80       22.59     12.91 o 
   7   9   0        6.52       -0.53     11.34 o 
  -8  10   0      147.83      132.54     21.27 o 
  -7  10   0       31.47       22.56      9.19 o 
  -6  10   0       49.79       65.03     14.17 o 
  -5  10   0        9.31       21.20     11.06 o 
  -4  10   0       44.46       19.02     14.35 o 
  -3  10   0        2.80       13.61      5.36 o 
  -2  10   0       21.98       45.33     28.74 o 
  -1  10   0       25.86       28.70      7.25 o 
   0  10   0       40.19       38.02      9.43 o 
   1  10   0      300.87      261.71     11.60 o 
   2  10   0       29.35       33.46      5.61 o 
   3  10   0      275.48      252.48     15.11 o 
   4  10   0      161.28      139.61     14.45 o 
   5  10   0      205.09      206.58     16.91 o 
   6  10   0       84.58       68.65     13.53 o 
  -7  11   0      162.19      186.54     45.03 o 
  -6  11   0       78.55       70.24     15.63 o 
  -5  11   0      395.63      408.43     23.82 o 
  -4  11   0       69.19       76.83     11.05 o 
  -3  11   0       99.04       87.85     10.59 o 
  -2  11   0      261.01      252.55     13.96 o 
  -1  11   0      101.26       91.44     71.57 o 
   0  11   0      268.74      301.32    133.67 o 
   1  11   0      488.74      301.37     57.18 o 
   2  11   0     1407.42     1468.48     48.57 o 
   3  11   0       46.86       55.44     10.09 o 
   4  11   0       81.30       92.12     13.47 o 
   5  11   0      122.03       84.43     15.83 o 
  -6  12   0      231.88      269.98     21.02 o 
  -5  12   0       36.40       64.81     11.09 o 
  -4  12   0       66.80       51.94     13.56 o 
  -3  12   0        0.00       24.13     14.91 o 
  -2  12   0      124.29      142.84     18.96 o 
  -1  12   0      163.61      169.38     16.50 o 
   0  12   0        4.95        8.20     38.43 o 
   1  12   0      172.51      185.06     14.14 o 
   2  12   0       14.54       14.81     10.81 o 
   3  12   0      200.48      190.03     16.86 o 
   4  12   0        9.90       11.22     13.78 o 
  -5  13   0       44.22       48.26     21.42 o 
  -4  13   0        0.06        6.66     13.78 o 
  -3  13   0       69.19       52.16     15.37 o 
  -2  13   0      530.56      475.15     35.51 o 
  -1  13   0       44.10       26.64     10.30 o 
   0  13   0       67.42       63.48     14.45 o 
   1  13   0       99.79      100.52     19.98 o 
   2  13   0       62.44       92.53     23.06 o 
   3  13   0        9.96      -15.93     15.93 o 
  -2  14   0      251.67      257.55     26.90 o 
  -1  14   0        3.08        2.05     11.22 o 
   0 -14   1      134.83      147.76     25.31 o 
   1 -14   1       23.68       44.57     16.34 o 
   2 -14   1       36.20       11.84     13.88 o 
  -3 -13   1       28.00       29.25     17.88 o 
  -2 -13   1       80.24       71.68     25.67 o 
  -1 -13   1       37.08       11.22     14.86 o 
   0 -13   1        4.53       23.00     11.27 o 
   1 -13   1        3.78        6.20     14.45 o 
   2 -13   1      102.88      112.72     16.80 o 
   3 -13   1      589.89      582.23     41.50 o 
   4 -13   1       80.50       78.34     22.03 o 
   5 -13   1        1.33       -5.64     16.45 o 
  -4 -12   1      112.32       75.16     18.03 o 
  -3 -12   1       45.57       53.80     13.27 o 
  -2 -12   1        1.10        2.56      7.74 o 
  -1 -12   1       23.49       28.28      7.81 o 
   0 -12   1       85.37       77.35     23.06 o 
   1 -12   1      177.80      191.87     18.19 o 
   2 -12   1       45.10       34.89     14.96 o 
   3 -12   1      155.43      146.63     17.52 o 
   4 -12   1       96.70      117.97     13.35 o 
   5 -12   1       77.37       71.52     15.43 o 
   6 -12   1       26.97       76.60     45.24 o 
  -6 -11   1       59.03       48.26     12.24 o 
  -5 -11   1        3.74       13.27     10.71 o 
  -4 -11   1      103.67      107.49     12.19 o 
  -3 -11   1      103.63      130.14     12.40 o 
  -2 -11   1       33.39       25.35      6.66 o 
  -1 -11   1      428.21      378.87    103.03 o 
   0 -11   1      339.29      373.70     22.97 o 
   1 -11   1      258.27      231.37     12.84 o 
   2 -11   1       48.61       58.10      8.76 o 
   3 -11   1      116.96      110.53     12.57 o 
   4 -11   1      122.66      114.32     11.60 o 
   5 -11   1      226.21      293.53     20.25 o 
   6 -11   1        1.45       -3.08     22.01 o 
   7 -11   1      121.90      154.27     35.74 o 
  -7 -10   1       29.53       46.73     12.71 o 
  -6 -10   1        0.19      -10.25     10.25 o 
  -5 -10   1        0.20       -3.64      8.25 o 
  -4 -10   1      106.09      107.95     11.27 o 
  -3 -10   1      452.99      411.31     19.26 o 
  -2 -10   1       23.10       29.10      4.90 o 
  -1 -10   1       83.75       73.79      6.69 o 
   0 -10   1      102.53       90.45      6.98 o 
   1 -10   1      958.25      918.53     43.19 o 
   2 -10   1       24.50        7.66     12.04 o 
   3 -10   1        6.49        3.08      6.58 o 
   4 -10   1        0.84       -8.03      9.92 o 
   5 -10   1       43.15       52.25     13.58 o 
   6 -10   1        6.99        5.51      8.99 o 
   7 -10   1        0.09       20.73     15.01 o 
   8 -10   1       40.70       67.23     24.39 o 
  -7  -9   1       13.35       17.09     15.02 o 
  -6  -9   1       12.79       27.56      9.73 o 
  -5  -9   1       69.35       49.24     10.14 o 
  -4  -9   1      200.39      185.06     13.53 o 
  -3  -9   1      145.67      134.85      6.81 o 
  -2  -9   1        7.53        6.51      5.87 o 
  -1  -9   1        0.18        6.78      3.56 o 
   0  -9   1      867.22      848.27     18.98 o 
   1  -9   1      900.59      894.68     19.47 o 
   2  -9   1      355.50      411.77     27.46 o 
   3  -9   1      137.81      143.85      6.39 o 
   4  -9   1       52.99       73.65     11.86 o 
   5  -9   1      827.78      891.36     26.39 o 
   6  -9   1      393.81      404.54     22.59 o 
   7  -9   1      185.37      184.49     12.95 o 
   8  -9   1        1.33       13.53     19.75 o 
   9  -9   1       83.82       58.30     11.51 o 
  -8  -8   1       26.65       21.35     10.63 o 
  -7  -8   1      258.70      273.77     18.27 o 
  -6  -8   1       25.19       26.10      7.17 o 
  -5  -8   1      245.24      293.41     28.03 o 
  -4  -8   1        2.09       -3.64      5.17 o 
  -3  -8   1       72.73       67.53      5.58 o 
  -2  -8   1      909.02      842.82     23.59 o 
  -1  -8   1       76.78       90.23      7.35 o 
   0  -8   1      711.70      690.71     15.29 o 
   1  -8   1      175.86      171.84      6.93 o 
   2  -8   1        9.99       13.35      4.64 o 
   3  -8   1      217.97      229.06      7.57 o 
   4  -8   1     1489.90     1490.24     34.57 o 
   5  -8   1      236.50      219.45     10.87 o 
   6  -8   1      439.23      410.59     52.13 o 
   7  -8   1      178.64      218.37     17.98 o 
   8  -8   1        0.36       17.53      9.17 o 
   9  -8   1       25.88        0.21     20.80 o 
  -9  -7   1      111.44       95.08     12.88 o 
  -8  -7   1        7.44        5.53      6.75 o 
  -7  -7   1      617.74      630.28     32.87 o 
  -6  -7   1      157.18      141.34      7.96 o 
  -5  -7   1       93.11      110.91      6.76 o 
  -4  -7   1      114.41      102.88      6.48 o 
  -3  -7   1     1737.21     1663.68     36.94 o 
  -2  -7   1        1.46        3.07      1.79 o 
  -1  -7   1     1536.70     1517.53     24.57 o 
   0  -7   1      476.18      447.84     10.99 o 
   1  -7   1      962.74      952.98     20.85 o 
   2  -7   1      161.70      190.46      5.77 o 
   3  -7   1      294.59      298.81      9.63 o 
   4  -7   1      112.53      123.90      7.50 o 
   5  -7   1       17.67       24.85      6.87 o 
   6  -7   1        7.24        2.67     11.02 o 
   7  -7   1       79.71       69.57     10.12 o 
   8  -7   1        6.54       14.10      8.91 o 
   9  -7   1       54.43       63.78     10.57 o 
  10  -7   1       17.47       34.46     13.27 o 
  -9  -6   1      109.47      100.81     11.27 o 
  -8  -6   1        0.16       -1.22      6.25 o 
  -7  -6   1      253.90      250.13     11.04 o 
  -6  -6   1      155.22      151.31      8.58 o 
  -5  -6   1       20.35       13.60      4.63 o 
  -4  -6   1        3.60        5.09      3.29 o 
  -3  -6   1      818.83      858.50     16.48 o 
  -2  -6   1      136.38      171.60     10.48 o 
  -1  -6   1        0.38        0.54      2.28 o 
   0  -6   1        1.43        5.12      3.30 o 
   1  -6   1      634.18      603.89     10.08 o 
   2  -6   1      915.19      908.73     15.38 o 
   3  -6   1       15.04       16.55      6.12 o 
   4  -6   1      818.61      924.95     34.63 o 
   5  -6   1      292.40      269.84     16.55 o 
   6  -6   1       47.95       35.20      6.00 o 
   7  -6   1        2.65        1.34      4.42 o 
   8  -6   1      213.94      231.54     23.34 o 
   9  -6   1        7.11       26.79      9.25 o 
  10  -6   1       60.75       40.72     25.18 o 
  -9  -5   1        1.28        1.98      8.01 o 
  -8  -5   1       67.45       70.37      9.02 o 
  -7  -5   1      159.37      150.96      8.76 o 
  -6  -5   1       67.75       71.96     10.58 o 
  -5  -5   1      121.50      122.93      8.07 o 
  -4  -5   1       85.47       86.45     18.14 o 
  -3  -5   1     1609.64     1654.69     30.09 o 
  -2  -5   1        1.63        3.07      1.28 o 
  -1  -5   1     2981.04     3234.97     39.55 o 
   0  -5   1      239.11      207.28      4.36 o 
   1  -5   1       44.13       42.26      2.31 o 
   2  -5   1       71.91       66.50      3.96 o 
   3  -5   1      806.73      789.13     14.96 o 
   4  -5   1      788.13      777.56     19.49 o 
   5  -5   1      140.54      148.10      8.14 o 
   6  -5   1      153.61      175.10     10.94 o 
   7  -5   1       65.96       72.40     22.21 o 
   8  -5   1      314.71      340.76     18.62 o 
   9  -5   1       70.54       72.40     10.36 o 
  10  -5   1       62.31       57.62     12.78 o 
 -10  -4   1        3.76       13.76     10.50 o 
  -9  -4   1       21.32       14.53     19.78 o 
  -8  -4   1       59.71       65.05      6.26 o 
  -7  -4   1        5.15       -3.08      3.64 o 
  -6  -4   1      354.57      326.27      6.62 o 
  -5  -4   1      576.22      505.19      8.26 o 
  -4  -4   1       57.51       49.19      1.90 o 
  -3  -4   1     1953.68     2042.49     23.06 o 
  -2  -4   1       19.15       19.66      2.07 o 
  -1  -4   1      198.77      242.49      4.41 o 
   0  -4   1     3318.65     3250.49     43.91 o 
   1  -4   1        9.29       13.55      1.87 o 
   2  -4   1     1701.16     1651.26     25.63 o 
   3  -4   1      264.36      303.00      7.40 o 
   4  -4   1     1605.80     1750.28     28.59 o 
   5  -4   1        6.43       14.60      8.94 o 
   6  -4   1       92.75       60.45     15.52 o 
   7  -4   1      536.04      591.46     18.49 o 
   8  -4   1       51.47       61.65      8.94 o 
   9  -4   1       96.44      104.23     10.14 o 
  10  -4   1       65.96       49.22     11.02 o 
 -10  -3   1      209.42      181.03     18.88 o 
  -9  -3   1      140.21      151.76      9.21 o 
  -8  -3   1      184.02      186.13      9.13 o 
  -7  -3   1      376.69      378.14      9.92 o 
  -6  -3   1      512.28      531.70      9.95 o 
  -5  -3   1      447.74      445.80      7.75 o 
  -4  -3   1       31.20       43.34      3.10 o 
  -3  -3   1        0.71       22.82      1.24 o 
  -2  -3   1      315.34      234.15      3.97 o 
  -1  -3   1        6.04        5.93      1.74 o 
   0  -3   1        0.38        3.41      0.84 o 
   1  -3   1       52.82       63.48      2.66 o 
   2  -3   1      133.90      141.16      4.26 o 
   3  -3   1      369.13      291.91      6.68 o 
   4  -3   1     1461.26     1596.79     25.19 o 
   5  -3   1     3950.80     4250.18     63.79 o 
   6  -3   1     1435.72     1569.20     31.63 o 
   7  -3   1        0.96        4.25      4.67 o 
   8  -3   1       16.95       28.81     17.42 o 
   9  -3   1        2.46        5.84      7.15 o 
  10  -3   1        4.58        8.49      8.71 o 
 -10  -2   1       25.96       25.22      8.41 o 
  -9  -2   1       15.07        7.07      6.66 o 
  -8  -2   1       70.99      102.19      7.68 o 
  -7  -2   1        6.17        2.47      3.24 o 
  -6  -2   1      844.34      901.56     15.67 o 
  -5  -2   1     2200.59     2322.61     30.74 o 
  -4  -2   1     1591.68     1633.28     21.08 o 
  -3  -2   1     1738.25     1671.09     19.63 o 
  -2  -2   1        9.33       11.54      1.09 o 
  -1  -2   1      203.35      182.26      4.56 o 
   0  -2   1       49.80       52.52      1.31 o 
   1  -2   1     1724.69     1563.31     22.39 o 
   2  -2   1      528.74      497.19      8.73 o 
   3  -2   1      605.86      683.30     13.79 o 
   4  -2   1        0.29        1.61      3.07 o 
   5  -2   1      305.93      317.81      7.92 o 
   6  -2   1      388.28      381.93     15.88 o 
   7  -2   1        9.78       22.96     11.30 o 
   8  -2   1      196.71      180.85      8.20 o 
   9  -2   1        0.43       -4.90      7.00 o 
  10  -2   1       19.27       26.81      8.12 o 
 -10  -1   1       69.53       53.77     10.06 o 
  -9  -1   1      131.45      124.17     14.22 o 
  -8  -1   1      184.08      191.79      8.19 o 
  -7  -1   1       23.34       13.38      4.30 o 
  -6  -1   1       98.67       82.79      4.35 o 
  -5  -1   1      275.01      336.66      6.74 o 
  -4  -1   1     1412.25     1495.52     19.67 o 
  -3  -1   1     5472.87     5587.67     63.11 o 
  -2  -1   1      741.00      716.69     10.32 o 
  -1  -1   1       44.99       50.21      1.23 o 
   1  -1   1      103.59      103.56      4.84 o 
   2  -1   1       33.24       30.82      4.05 o 
   3  -1   1      923.26      896.89     16.29 o 
   4  -1   1     1337.09     1372.97     20.16 o 
   5  -1   1      456.59      409.55      9.15 o 
   6  -1   1      472.23      475.83     10.21 o 
   7  -1   1      341.51      366.16     14.81 o 
   8  -1   1      232.76      241.27     10.91 o 
   9  -1   1      132.06      145.75     11.26 o 
  10  -1   1      253.41      262.80     15.87 o 
 -11   0   1        0.90       19.66      9.94 o 
 -10   0   1      638.42      630.83     26.29 o 
  -9   0   1     1103.72     1202.81     32.23 o 
  -8   0   1       51.23       51.58      5.99 o 
  -7   0   1      644.78      610.34     13.99 o 
  -6   0   1      147.01      163.57     10.86 o 
  -5   0   1      176.51      184.18      7.66 o 
  -4   0   1        0.57        2.12      5.10 o 
  -3   0   1      947.42      901.52     13.46 o 
  -2   0   1       23.12       25.84      1.61 o 
   1   0   1     4002.08     3567.03     60.82 o 
   2   0   1     1488.73     1468.51     17.17 o 
   3   0   1      127.60      125.01      2.86 o 
   4   0   1     2136.03     2095.74     24.91 o 
   5   0   1        9.57       16.27      2.36 o 
   6   0   1      559.45      581.10     10.70 o 
   7   0   1        0.02       -1.87      3.30 o 
   8   0   1      277.12      273.24     14.96 o 
   9   0   1        0.99        3.86      9.08 o 
  10   0   1      108.67      114.52     10.87 o 
 -11   1   1       43.92       47.14     11.94 o 
 -10   1   1       69.72       71.60     11.31 o 
  -9   1   1     1547.29     1641.27     35.64 o 
  -8   1   1      930.89      951.36     24.47 o 
  -7   1   1      149.41      132.64      7.59 o 
  -6   1   1       57.64       59.99      4.91 o 
  -5   1   1      443.59      417.34     13.45 o 
  -4   1   1      530.04      526.88      9.74 o 
  -3   1   1      554.22      508.94     10.31 o 
  -2   1   1      741.21      720.36     11.57 o 
  -1   1   1      772.40      777.31     12.92 o 
   1   1   1      626.33      644.95      7.99 o 
   2   1   1     2709.62     2895.67     29.15 o 
   3   1   1     4391.98     4629.55     45.74 o 
   4   1   1       66.91       75.17      2.50 o 
   5   1   1      123.56      138.72      6.63 o 
   6   1   1      146.13      152.02      4.92 o 
   7   1   1      210.12      212.14      9.84 o 
   8   1   1      570.66      549.11     20.16 o 
   9   1   1       46.14       39.38     11.78 o 
  10   1   1       11.58        3.12      6.68 o 
 -11   2   1       16.30        3.53     10.99 o 
 -10   2   1      356.42      363.36     18.43 o 
  -9   2   1     1471.39     1464.30     33.07 o 
  -8   2   1        3.44       -1.32      7.15 o 
  -7   2   1        1.78        0.91      5.26 o 
  -6   2   1        9.38        8.84      3.82 o 
  -5   2   1     1016.20     1087.58     22.35 o 
  -4   2   1     1947.98     2028.19     31.32 o 
  -3   2   1      103.99      128.92      7.17 o 
  -2   2   1     6643.97     6851.02     99.34 o 
  -1   2   1     2686.19     2671.66     39.70 o 
   0   2   1      187.19      206.66      5.84 o 
   1   2   1      632.21      638.69      7.28 o 
   2   2   1      400.50      420.71      6.17 o 
   3   2   1      162.33      149.59      3.18 o 
   4   2   1        0.03        1.54      1.45 o 
   5   2   1      261.79      285.18      7.63 o 
   6   2   1      339.08      328.50      6.89 o 
   7   2   1     3467.33     3573.17     56.79 o 
   8   2   1      975.87      961.73     21.84 o 
   9   2   1      649.78      652.73     22.24 o 
  10   2   1       23.89       24.14      8.87 o 
 -11   3   1       50.76       52.57     12.58 o 
 -10   3   1       53.37       57.95      9.62 o 
  -9   3   1      287.03      280.55     13.28 o 
  -8   3   1       67.98       58.26     10.58 o 
  -7   3   1      541.64      572.74     21.74 o 
  -6   3   1       14.62       19.47      4.93 o 
  -5   3   1        1.94        1.52      5.64 o 
  -4   3   1      735.82      643.84     13.80 o 
  -3   3   1     4096.76     4085.91     61.39 o 
  -2   3   1     7819.47     7911.82    112.22 o 
  -1   3   1       11.29       10.07      3.07 o 
   0   3   1     1476.61     1369.95     16.91 o 
   1   3   1      137.86      169.64      2.69 o 
   2   3   1       31.95       21.53      5.38 o 
   3   3   1       53.43       39.04      1.01 o 
   4   3   1       35.20       22.96      1.45 o 
   5   3   1     1541.66     1485.94     29.61 o 
   6   3   1       13.46       18.23      2.52 o 
   7   3   1       52.83       48.33      4.76 o 
   8   3   1        0.42        2.86      4.40 o 
   9   3   1      596.07      622.74     22.06 o 
  10   3   1       47.32        7.73     21.98 o 
 -10   4   1      368.02      358.44     19.49 o 
  -9   4   1        0.27       -4.24      5.92 o 
  -8   4   1      804.39      878.63     30.73 o 
  -7   4   1       82.20       94.29     11.14 o 
  -6   4   1     1468.89     1481.24     38.80 o 
  -5   4   1       37.40       37.20      4.76 o 
  -4   4   1     1402.84     1189.38     22.59 o 
  -3   4   1       79.06       97.77      4.59 o 
  -2   4   1       10.08        4.55      2.54 o 
  -1   4   1       46.46       30.84      2.29 o 
   0   4   1      296.78      267.03      4.62 o 
   1   4   1     4018.01     3951.07     44.21 o 
   2   4   1      184.18      235.33      5.72 o 
   3   4   1     2889.52     2767.69     40.87 o 
   4   4   1      653.17      639.46     13.99 o 
   5   4   1     1005.79     1046.30     15.40 o 
   6   4   1       63.38       65.90      2.72 o 
   7   4   1      395.28      404.04     26.82 o 
   8   4   1       83.40       80.44      5.64 o 
   9   4   1       52.56       40.60     21.88 o 
  10   4   1       24.27       23.79     13.22 o 
 -10   5   1       22.60       15.15     11.62 o 
  -9   5   1        4.17        6.47      7.10 o 
  -8   5   1      253.86      261.35     17.83 o 
  -7   5   1      922.77      925.69     29.70 o 
  -6   5   1     1102.22     1047.06     52.08 o 
  -5   5   1       55.05       44.27      6.83 o 
  -4   5   1       63.47       54.95      5.46 o 
  -3   5   1      307.37      337.91     18.24 o 
  -2   5   1        1.27        1.54      5.15 o 
  -1   5   1       58.03       67.21      4.59 o 
   0   5   1     2445.03     2637.78     31.78 o 
   1   5   1       27.62       44.09      1.72 o 
   2   5   1        0.01       -1.20      5.35 o 
   3   5   1      724.16      702.24     14.66 o 
   4   5   1     1269.88     1326.89     25.68 o 
   5   5   1        7.73        4.46      5.64 o 
   6   5   1        6.20       11.76     17.16 o 
   7   5   1        0.98       -5.36      5.36 o 
   8   5   1        0.91       -5.73      5.73 o 
   9   5   1        0.01       -2.05     11.10 o 
 -10   6   1       29.41       21.93      9.56 o 
  -9   6   1      104.26      117.85     23.00 o 
  -8   6   1      289.33      303.92     23.26 o 
  -7   6   1      244.56      240.55     14.63 o 
  -6   6   1      125.24      126.36     21.75 o 
  -5   6   1      272.72      226.94     12.26 o 
  -4   6   1        7.91        3.59     10.71 o 
  -3   6   1       28.57       31.50      4.25 o 
  -2   6   1        0.10        0.96      2.49 o 
  -1   6   1      146.01      118.30      3.42 o 
   0   6   1       50.92       41.82      2.57 o 
   1   6   1      399.14      458.03      6.98 o 
   2   6   1        1.41        0.93      1.77 o 
   3   6   1       62.83       55.58      4.63 o 
   4   6   1        0.92        5.64      5.38 o 
   5   6   1      513.82      498.43     21.93 o 
   6   6   1     1997.38     2043.64     41.06 o 
   7   6   1      107.22      100.59      7.96 o 
   8   6   1       43.34       30.72      7.63 o 
   9   6   1      323.67      315.79     19.32 o 
 -10   7   1       31.25       13.40     10.63 o 
  -9   7   1      102.37       85.39     12.13 o 
  -8   7   1       45.32       26.61      7.49 o 
  -7   7   1     1099.61     1043.06     48.70 o 
  -6   7   1      138.94      100.61     10.06 o 
  -5   7   1     1011.58      986.47     30.96 o 
  -4   7   1       74.76       56.70     18.29 o 
  -3   7   1      103.71       98.74      6.71 o 
  -2   7   1      274.71      212.76     18.75 o 
  -1   7   1      672.44      607.29     16.83 o 
   0   7   1      280.85      297.18      9.76 o 
   1   7   1      130.12      123.20      3.72 o 
   2   7   1      535.11      491.32      9.53 o 
   3   7   1        7.50       11.22      4.10 o 
   4   7   1        4.19        6.33      4.13 o 
   5   7   1      464.23      484.17     17.75 o 
   6   7   1      664.59      696.08     19.13 o 
   7   7   1       94.33      103.11      8.53 o 
   8   7   1       43.65       52.42     10.57 o 
  -9   8   1      359.76      346.32     41.27 o 
  -8   8   1       13.18       11.65     10.36 o 
  -7   8   1      647.85      643.35     47.16 o 
  -6   8   1      413.17      344.28     34.17 o 
  -5   8   1      348.08      369.26     13.16 o 
  -4   8   1      399.88      358.21     25.69 o 
  -3   8   1      167.86      148.85      6.41 o 
  -2   8   1      685.85      682.17     15.47 o 
  -1   8   1       67.67       70.56      4.71 o 
   0   8   1      132.06      144.36      6.51 o 
   1   8   1      109.75       97.06      7.38 o 
   2   8   1       39.38       36.94      1.53 o 
   3   8   1        1.17        4.05      3.54 o 
   4   8   1      211.05      205.30      9.07 o 
   5   8   1      288.36      311.21     15.34 o 
   6   8   1       17.24       21.47      6.46 o 
   7   8   1       76.83       67.34     10.32 o 
   8   8   1       90.70       74.71     24.08 o 
  -9   9   1       13.22       29.52     18.01 o 
  -8   9   1       17.08       14.92      9.48 o 
  -7   9   1       64.91       69.38     19.85 o 
  -6   9   1      165.14      173.32     11.00 o 
  -5   9   1      251.39      243.22     11.69 o 
  -4   9   1     1039.09     1044.77     25.93 o 
  -3   9   1      447.11      474.84     14.76 o 
  -2   9   1      254.80      286.24     11.57 o 
  -1   9   1      744.84      702.70     35.10 o 
   0   9   1      301.87      265.30     10.96 o 
   1   9   1     2191.79     2133.52     36.19 o 
   2   9   1        7.97       11.36      2.84 o 
   3   9   1       94.84       86.94      6.35 o 
   4   9   1       50.35       34.38      9.27 o 
   5   9   1      134.92      142.28     15.11 o 
   6   9   1       87.63       86.12     12.19 o 
   7   9   1       20.58      -14.83     14.83 o 
  -8  10   1       71.94       57.61     13.72 o 
  -7  10   1        0.13       -2.80     15.27 o 
  -6  10   1       87.91       70.10     17.50 o 
  -5  10   1       18.87       21.37      8.49 o 
  -4  10   1      146.25      113.80     16.80 o 
  -3  10   1      270.26      234.83     13.21 o 
  -2  10   1      101.35       96.79      8.49 o 
  -1  10   1       78.56       79.76     24.41 o 
   0  10   1        5.85        2.56      5.10 o 
   1  10   1       10.27        8.92      5.03 o 
   2  10   1      248.21      193.19      8.47 o 
   3  10   1      152.99      161.23     13.78 o 
   4  10   1       10.21       11.84      8.25 o 
   5  10   1      161.72      160.11     15.47 o 
   6  10   1       13.32       16.39     11.17 o 
  -7  11   1        7.12        2.63     16.21 o 
  -6  11   1      180.71      206.01     17.44 o 
  -5  11   1      515.12      526.29     24.23 o 
  -4  11   1        4.56      -10.99     15.42 o 
  -3  11   1      256.21      274.33     12.59 o 
  -2  11   1       14.14       18.87      6.68 o 
  -1  11   1      191.14      238.76     55.74 o 
   0  11   1       63.57       69.78     27.64 o 
   1  11   1       43.34       41.73     12.83 o 
   2  11   1      115.83      134.28     13.63 o 
   3  11   1       89.12       52.16     11.12 o 
   4  11   1      127.44      152.73     15.11 o 
   5  11   1       30.72       23.47     11.17 o 
  -6  12   1       48.29        1.81     17.32 o 
  -5  12   1      283.22      299.24     24.16 o 
  -4  12   1       10.58       -0.49      8.28 o 
  -3  12   1       10.19       13.78     15.78 o 
  -2  12   1       31.94       55.79     12.19 o 
  -1  12   1       58.13       49.24     11.43 o 
   0  12   1        2.78       12.51      9.17 o 
   1  12   1       49.40       53.80      9.27 o 
   2  12   1       29.20       11.22      8.66 o 
   3  12   1       17.13       22.59      9.68 o 
   4  12   1       58.49       80.34     15.83 o 
  -5  13   1       36.42       41.04     18.85 o 
  -4  13   1      100.00       88.69     22.59 o 
  -3  13   1       65.38       83.61     19.47 o 
  -2  13   1       89.97       73.21     14.35 o 
  -1  13   1       85.32       60.61     14.81 o 
   0  13   1      112.24      130.14     14.96 o 
   2  13   1       30.43       47.65     17.52 o 
   3  13   1      167.83      139.61     25.67 o 
  -2  14   1      303.37      331.18     28.84 o 
  -1  14   1      386.92      451.73     35.61 o 
  -1 -14   2      250.50      264.88     36.84 o 
   0 -14   2      102.08       76.41     18.50 o 
   1 -14   2        0.05        5.64     10.20 o 
   2 -14   2       42.11       57.84     20.29 o 
  -3 -13   2       44.68       68.24     26.18 o 
  -2 -13   2       98.86      107.49     22.54 o 
  -1 -13   2       26.96       32.28     15.93 o 
   0 -13   2       60.08       93.40     14.45 o 
   1 -13   2       14.98       10.20      9.22 o 
   2 -13   2       64.16       68.65     19.52 o 
   3 -13   2      117.84      123.53     19.11 o 
   4 -13   2       80.53      113.64     19.78 o 
   5 -13   2      169.43      216.46     25.31 o 
  -5 -12   2       94.36       34.38     24.13 o 
  -4 -12   2        6.66        3.64     13.83 o 
  -3 -12   2       82.54       82.79     20.60 o 
  -2 -12   2       35.69       48.62     21.16 o 
  -1 -12   2       38.18       48.40      8.53 o 
   0 -12   2      955.16     1000.04     49.75 o 
   1 -12   2      378.11      350.39     28.79 o 
   2 -12   2        4.10        7.63     10.76 o 
   3 -12   2      219.96      263.62     18.66 o 
   4 -12   2      204.67      204.00     36.09 o 
   5 -12   2      216.90      228.66     67.45 o 
   6 -12   2      176.88      236.26     34.05 o 
  -6 -11   2       55.98       51.18     15.88 o 
  -5 -11   2       10.49        8.66      9.17 o 
  -4 -11   2       42.77       69.78     13.99 o 
  -3 -11   2       24.52       27.10      7.79 o 
  -2 -11   2       26.00        6.95      6.89 o 
  -1 -11   2        6.21        9.22      7.41 o 
   0 -11   2      258.41      258.02     47.65 o 
   1 -11   2      567.24      534.41     20.54 o 
   2 -11   2        3.88       -5.41      6.25 o 
   3 -11   2      207.42      229.78     15.75 o 
   4 -11   2        4.56        9.76     14.37 o 
   5 -11   2        3.39       10.46      9.66 o 
   6 -11   2       80.27       76.21     13.38 o 
   7 -11   2      119.24      121.34     16.91 o 
  -7 -10   2       55.60       29.25     13.22 o 
  -6 -10   2       69.81       75.16     12.96 o 
  -5 -10   2       12.22       28.79     10.20 o 
  -4 -10   2       96.49      103.29     12.86 o 
  -3 -10   2     1003.59     1004.19     35.86 o 
  -2 -10   2      426.90      435.68     14.65 o 
  -1 -10   2       23.56       30.87      6.60 o 
   0 -10   2       15.60       29.24      6.83 o 
   1 -10   2       49.79       41.36      6.66 o 
   2 -10   2       27.29       17.13      8.71 o 
   3 -10   2       23.99       28.96      9.99 o 
   4 -10   2       23.33       25.26     11.41 o 
   5 -10   2        0.10       -7.95      7.95 o 
   6 -10   2        0.90        8.48      9.93 o 
   7 -10   2       11.57       21.61     11.02 o 
   8 -10   2       64.08       37.96     18.16 o 
  -7  -9   2       44.32       59.11     10.97 o 
  -6  -9   2       20.94       42.47     10.35 o 
  -5  -9   2      142.61      115.58     12.65 o 
  -4  -9   2       62.20       43.09      5.07 o 
  -3  -9   2      160.58      154.29      4.32 o 
  -2  -9   2       22.02       27.94      2.88 o 
  -1  -9   2      586.38      573.49     13.02 o 
   0  -9   2        0.14        2.99      3.31 o 
   1  -9   2     1446.80     1522.83     48.06 o 
   2  -9   2     1018.40     1009.93     19.29 o 
   3  -9   2       73.42       55.40      4.67 o 
   4  -9   2        1.95       15.99      7.71 o 
   5  -9   2       53.09       77.15     12.91 o 
   6  -9   2      152.34      172.62     10.62 o 
   7  -9   2      201.10      223.66     15.38 o 
   8  -9   2      172.44      229.86     16.49 o 
  -8  -8   2        0.20        1.08      8.97 o 
  -7  -8   2       57.68       45.52      7.81 o 
  -6  -8   2        2.88        0.86      5.22 o 
  -5  -8   2       70.85       85.68      7.22 o 
  -4  -8   2      944.99      894.04     24.39 o 
  -3  -8   2     3065.13     3001.45     37.94 o 
  -2  -8   2      275.36      266.10      8.22 o 
  -1  -8   2      457.58      458.21     19.42 o 
   0  -8   2      599.91      586.53     13.24 o 
   1  -8   2      446.58      439.16     11.91 o 
   2  -8   2     1668.19     1627.39     86.33 o 
   3  -8   2      438.89      378.28     31.87 o 
   4  -8   2     1000.55      936.50     54.59 o 
   5  -8   2      551.18      552.42     26.39 o 
   6  -8   2       29.76       58.05      9.32 o 
   7  -8   2      297.59      306.46     28.74 o 
   8  -8   2       77.89       91.58     14.78 o 
   9  -8   2        0.06       15.84     17.45 o 
  -9  -7   2       50.75       52.39      9.99 o 
  -8  -7   2      254.44      232.94     12.60 o 
  -7  -7   2      144.35      116.69      9.02 o 
  -6  -7   2      121.93      121.49     10.76 o 
  -5  -7   2      403.32      394.75     13.37 o 
  -4  -7   2        0.35        1.60      3.41 o 
  -3  -7   2      543.23      529.87     11.91 o 
  -2  -7   2       10.16       12.75      1.56 o 
  -1  -7   2      165.75      148.69      4.48 o 
   0  -7   2       75.01       55.52      3.79 o 
   1  -7   2       85.55       89.26      4.67 o 
   2  -7   2      258.42      262.39      7.38 o 
   3  -7   2      461.31      524.38     14.37 o 
   4  -7   2        8.00       15.95     11.81 o 
   5  -7   2      732.32      699.48     30.28 o 
   6  -7   2       52.64       58.44     10.73 o 
   7  -7   2       15.28       13.35      6.16 o 
   8  -7   2        0.36       -4.13      6.93 o 
   9  -7   2       12.67        9.36     21.80 o 
  -9  -6   2       30.02       34.86     10.41 o 
  -8  -6   2      183.45      167.12     12.05 o 
  -7  -6   2      319.95      323.26     16.50 o 
  -6  -6   2      635.60      627.50     24.77 o 
  -5  -6   2       44.96       44.64      5.66 o 
  -4  -6   2       23.45       26.77      6.43 o 
  -3  -6   2      138.87      159.02      3.41 o 
  -2  -6   2      127.52      164.31      6.89 o 
  -1  -6   2     1206.52     1222.63     15.07 o 
   0  -6   2      128.06      138.71      4.23 o 
   1  -6   2      175.07      154.58      3.90 o 
   2  -6   2      684.74      711.86     20.67 o 
   3  -6   2        9.24        6.86      4.33 o 
   4  -6   2       43.32       44.69      8.15 o 
   5  -6   2      114.71      142.83     11.78 o 
   6  -6   2      187.39      202.30     11.42 o 
   7  -6   2       11.17        7.38      6.08 o 
   8  -6   2       34.81       41.88     10.04 o 
   9  -6   2       17.99        7.08     10.50 o 
  10  -6   2      115.33       91.78     20.01 o 
 -10  -5   2        6.01        0.95     13.04 o 
  -9  -5   2       10.56       -7.38      7.38 o 
  -8  -5   2       89.72       77.09     34.61 o 
  -7  -5   2      119.36       96.14      5.26 o 
  -6  -5   2       15.36       19.61      2.12 o 
  -5  -5   2       45.79       47.73      2.51 o 
  -4  -5   2      392.86      363.22      5.76 o 
  -3  -5   2       10.72        6.54      1.51 o 
  -2  -5   2     1180.99     1309.96     17.59 o 
  -1  -5   2     2048.86     2163.36     27.65 o 
   0  -5   2     3913.32     3782.32     52.90 o 
   1  -5   2      429.28      426.76      7.79 o 
   2  -5   2      479.69      491.05      9.86 o 
   3  -5   2     2500.82     2317.92     33.91 o 
   4  -5   2      717.44      682.80     18.14 o 
   5  -5   2      505.51      527.16     17.11 o 
   6  -5   2     1352.23     1343.77     26.99 o 
   7  -5   2      550.59      523.87     17.62 o 
   8  -5   2      130.40      117.65     11.70 o 
   9  -5   2       10.97       11.45      8.99 o 
  10  -5   2      104.33      116.10     17.09 o 
 -10  -4   2        0.06      -10.92     14.75 o 
  -9  -4   2        0.01        6.62      7.86 o 
  -8  -4   2     1046.76     1092.05     25.89 o 
  -7  -4   2      103.54      100.36      6.64 o 
  -6  -4   2     2445.25     2352.86     36.14 o 
  -5  -4   2      287.31      242.74      5.73 o 
  -4  -4   2     1822.43     1796.08     22.00 o 
  -3  -4   2      978.44     1064.08     21.34 o 
  -2  -4   2     4244.48     4486.98     78.59 o 
  -1  -4   2     5470.79     5133.23     55.48 o 
   0  -4   2     2479.95     2644.20     29.49 o 
   1  -4   2      354.21      343.11      6.83 o 
   2  -4   2       30.55       13.21      3.30 o 
   3  -4   2      310.53      274.52     10.84 o 
   4  -4   2       47.95       62.77      5.00 o 
   5  -4   2      564.01      508.83     15.11 o 
   6  -4   2       34.02       16.24      4.00 o 
   7  -4   2       37.60       40.67      6.93 o 
   8  -4   2       86.15       82.16     10.73 o 
   9  -4   2      220.86      210.15     25.36 o 
  10  -4   2        5.78       13.96      8.63 o 
 -10  -3   2       51.26       44.90     10.22 o 
  -9  -3   2      155.23      141.54      7.08 o 
  -8  -3   2       48.50       46.41      5.72 o 
  -7  -3   2       13.94       15.66      3.57 o 
  -6  -3   2       35.02       31.77      2.90 o 
  -5  -3   2      543.65      510.83      8.69 o 
  -4  -3   2     2131.73     2307.18     39.14 o 
  -3  -3   2       18.55       75.36      3.33 o 
  -2  -3   2     1499.49     1511.72     37.73 o 
  -1  -3   2     1044.94      966.02     11.92 o 
   0  -3   2       18.70       18.34      1.26 o 
   1  -3   2      201.15      220.82      4.29 o 
   2  -3   2     1516.32     1320.58     21.31 o 
   3  -3   2      253.47      285.52      6.48 o 
   4  -3   2        6.30        3.74      4.07 o 
   5  -3   2      532.77      598.18     13.24 o 
   6  -3   2      229.31      216.11     17.73 o 
   7  -3   2      814.89      825.73     19.31 o 
   8  -3   2      536.76      534.37     21.60 o 
   9  -3   2        4.97       -4.04      9.71 o 
  10  -3   2       15.99       27.34     10.99 o 
 -10  -2   2      430.81      430.72     17.52 o 
  -9  -2   2        2.62        7.79      5.15 o 
  -8  -2   2        1.87       -1.03      4.61 o 
  -7  -2   2        3.08        1.19      8.71 o 
  -6  -2   2      226.69      256.25      6.91 o 
  -5  -2   2      465.01      495.85      8.47 o 
  -4  -2   2       43.37       39.00      2.41 o 
  -3  -2   2        0.20        1.54      2.54 o 
  -2  -2   2     5723.54     5550.62     59.05 o 
  -1  -2   2      776.07      704.34      8.50 o 
   0  -2   2     4171.64     4035.44     48.80 o 
   1  -2   2      947.56      882.79     12.24 o 
   2  -2   2      375.40      312.96      6.16 o 
   3  -2   2       57.24       44.64      3.30 o 
   4  -2   2     1381.65     1436.24     20.52 o 
   5  -2   2        0.10        0.43      2.23 o 
   6  -2   2      272.57      263.44     13.53 o 
   7  -2   2      808.71      802.08     30.89 o 
   8  -2   2      189.02      196.36     10.08 o 
   9  -2   2      284.77      272.12     15.29 o 
  10  -2   2      132.33      136.13     12.09 o 
 -11  -1   2       24.13       28.26     25.92 o 
 -10  -1   2       25.43       17.95     14.40 o 
  -9  -1   2       36.23       21.21      7.57 o 
  -8  -1   2       42.07       42.81      5.02 o 
  -7  -1   2      684.60      667.33     14.31 o 
  -6  -1   2      135.56      133.87      5.03 o 
  -5  -1   2      104.07      116.09      6.51 o 
  -4  -1   2      226.10      231.02      4.87 o 
  -3  -1   2      431.99      385.87      6.18 o 
  -2  -1   2      118.43      102.36      2.59 o 
  -1  -1   2       42.44       28.19      1.01 o 
   0  -1   2      227.59      231.16      3.12 o 
   1  -1   2     2249.99     2167.85     28.31 o 
   2  -1   2     4706.45     4540.40     57.14 o 
   3  -1   2      124.93      171.48      4.18 o 
   4  -1   2      165.98      261.60      9.15 o 
   5  -1   2      848.76      798.78     13.22 o 
   6  -1   2      150.20      146.20      7.58 o 
   7  -1   2       47.50       40.80      4.69 o 
   8  -1   2      248.85      235.91     10.06 o 
   9  -1   2       33.35       34.23      9.50 o 
  10  -1   2        0.84        0.06      7.13 o 
 -11   0   2       60.19       66.28     12.18 o 
 -10   0   2       58.26       41.61     22.65 o 
  -9   0   2      329.79      374.52     19.26 o 
  -8   0   2      734.84      755.51     20.89 o 
  -7   0   2       41.85       44.89      4.93 o 
  -6   0   2      130.30      133.34      5.02 o 
  -5   0   2        7.34        1.41      4.84 o 
  -4   0   2     2099.16     1990.38     27.13 o 
  -3   0   2       77.60       84.45      2.93 o 
  -2   0   2       45.87       35.24      1.79 o 
  -1   0   2      117.61      121.34      5.74 o 
   0   0   2       57.90       49.89      1.95 o 
   1   0   2     1339.14     1284.70     14.93 o 
   2   0   2     2090.43     2122.83     22.13 o 
   3   0   2      213.28      202.70      3.64 o 
   4   0   2      204.66      239.37      4.96 o 
   5   0   2      127.09      116.77      4.38 o 
   6   0   2       55.27       51.20      4.10 o 
   7   0   2       21.89       27.14      4.31 o 
   8   0   2       13.78       20.33      5.15 o 
   9   0   2      120.12      107.95     15.42 o 
  10   0   2       87.36       89.36     12.30 o 
 -11   1   2       23.84       10.60     17.60 o 
 -10   1   2       83.60       74.52     10.03 o 
  -9   1   2        4.11       -5.48      5.48 o 
  -8   1   2      606.42      605.79     36.56 o 
  -7   1   2       69.08       68.08      6.83 o 
  -6   1   2     1365.95     1304.15     26.24 o 
  -5   1   2        9.36       13.32      4.92 o 
  -4   1   2      347.01      298.66      6.63 o 
  -3   1   2      602.13      668.20     10.74 o 
  -2   1   2     9656.45     9608.09    123.20 o 
  -1   1   2     1949.43     2018.76     31.64 o 
   0   1   2      107.33      105.36      1.96 o 
   1   1   2     1780.99     1831.77     19.02 o 
   2   1   2      177.46      204.87      3.89 o 
   3   1   2     3552.39     3993.62     41.13 o 
   4   1   2       69.96       85.98      2.51 o 
   5   1   2       38.90       40.40      4.46 o 
   6   1   2      384.11      419.87     11.17 o 
   7   1   2      721.90      732.24     13.86 o 
   8   1   2     1091.85     1156.61     31.63 o 
   9   1   2      212.70      192.43     12.91 o 
  10   1   2        3.77        1.64      4.99 o 
 -11   2   2      127.43      121.03     34.07 o 
 -10   2   2      274.32      298.65     42.37 o 
  -9   2   2      128.23      153.29     11.03 o 
  -8   2   2      233.56      217.14     13.56 o 
  -7   2   2      172.51      168.44     12.07 o 
  -6   2   2      161.58      153.90      7.74 o 
  -5   2   2        2.51        0.47      2.99 o 
  -4   2   2      602.71      585.70     23.08 o 
  -3   2   2        1.35        2.89      4.07 o 
  -2   2   2    31171.29    31861.54    414.23 o 
  -1   2   2    12072.74    12181.15    166.05 o 
   0   2   2        0.53        4.40      2.82 o 
   1   2   2      720.52      709.75      8.91 o 
   2   2   2     2422.03     2361.66     25.24 o 
   3   2   2      580.17      633.62      8.20 o 
   4   2   2      772.84      870.86     11.22 o 
   5   2   2        6.01        5.96      2.25 o 
   6   2   2       77.03       80.18      3.51 o 
   7   2   2      420.42      408.18      9.06 o 
   8   2   2        6.89        7.29      4.84 o 
   9   2   2       29.73       30.74     22.98 o 
  10   2   2       23.80       10.62     19.14 o 
 -11   3   2      492.79      450.15     22.82 o 
 -10   3   2      128.75      141.57     11.40 o 
  -9   3   2      152.55      161.83     13.44 o 
  -8   3   2       98.36       84.89     10.35 o 
  -7   3   2      217.44      217.19     21.70 o 
  -6   3   2      372.44      396.94     15.61 o 
  -5   3   2      848.81      798.45     27.05 o 
  -4   3   2       88.79      124.37     10.14 o 
  -3   3   2        0.88        2.53      2.88 o 
  -2   3   2    21612.89    22970.03    312.67 o 
  -1   3   2     8136.58     8012.41    103.15 o 
   0   3   2     3939.25     3730.37     43.69 o 
   1   3   2     1351.05     1345.44     15.25 o 
   2   3   2     3400.37     3365.46     35.90 o 
   3   3   2       73.35       77.21      1.90 o 
   4   3   2     2782.74     2821.68     36.41 o 
   5   3   2        0.94        3.82      1.78 o 
   6   3   2      596.57      626.73     17.01 o 
   7   3   2       39.29       47.41      6.10 o 
   8   3   2       43.03       35.27      5.42 o 
   9   3   2        2.99       -5.96      6.15 o 
  10   3   2        9.14        5.64     10.68 o 
 -10   4   2       19.57       14.81     19.01 o 
  -9   4   2      398.09      380.01     20.90 o 
  -8   4   2       11.42        0.08      7.02 o 
  -7   4   2      540.46      560.72     23.02 o 
  -6   4   2        5.21        7.96      5.97 o 
  -5   4   2       79.60       51.11     10.27 o 
  -4   4   2      176.87      150.57     11.14 o 
  -3   4   2       36.26       36.27      3.57 o 
  -2   4   2     2053.48     1861.26     30.38 o 
  -1   4   2     3037.96     3161.27     43.40 o 
   0   4   2      562.72      622.39      8.68 o 
   1   4   2     1455.55     1483.95     17.85 o 
   2   4   2       47.65       37.78      1.26 o 
   3   4   2      318.78      307.71      7.75 o 
   4   4   2       32.83       30.01      4.70 o 
   5   4   2      412.73      431.41      6.55 o 
   6   4   2      396.09      366.72     13.47 o 
   7   4   2       40.36       41.32      4.32 o 
   8   4   2        9.00        9.85      8.10 o 
   9   4   2      113.14      122.25     14.78 o 
 -10   5   2        2.51       10.76      9.69 o 
  -9   5   2      238.32      252.71     16.45 o 
  -8   5   2      406.93      392.30     20.29 o 
  -7   5   2      176.26      186.06     12.62 o 
  -6   5   2      136.15      119.61     10.06 o 
  -5   5   2      248.86      274.54     14.33 o 
  -4   5   2      764.50      801.88     20.02 o 
  -3   5   2      330.90      360.78     14.60 o 
  -2   5   2     1577.05     1564.22     24.48 o 
  -1   5   2     1984.74     2136.84     48.08 o 
   0   5   2     1892.00     2167.14     26.69 o 
   1   5   2      428.57      561.62      7.71 o 
   2   5   2     1531.06     1512.10     22.88 o 
   3   5   2        0.84        0.54      5.89 o 
   4   5   2     1400.56     1430.99     29.82 o 
   5   5   2      119.48      128.63      6.75 o 
   6   5   2      179.59      133.19      9.99 o 
   7   5   2       94.21       99.33      7.28 o 
   8   5   2        8.47       -6.52      6.52 o 
   9   5   2        0.81        6.34     10.00 o 
 -10   6   2        0.75        4.04      8.48 o 
  -9   6   2       19.15       23.47      8.16 o 
  -8   6   2       23.76       20.29      8.84 o 
  -7   6   2       52.09       55.61      9.69 o 
  -6   6   2       52.91       54.96      9.71 o 
  -5   6   2      103.49      125.43     28.56 o 
  -4   6   2       35.55       40.35      9.25 o 
  -3   6   2      577.60      596.45     17.60 o 
  -2   6   2       25.60       23.89      6.12 o 
  -1   6   2     1448.40     1441.90     21.31 o 
   0   6   2      218.41      228.96      4.44 o 
   1   6   2      236.76      203.57      4.03 o 
   2   6   2      415.84      406.06     22.72 o 
   3   6   2      623.42      628.55     13.87 o 
   4   6   2      426.16      446.36     11.91 o 
   5   6   2      742.67      756.13     17.68 o 
   6   6   2      579.59      602.34     15.99 o 
   7   6   2       18.94       13.93      6.26 o 
   8   6   2       46.32       64.88     11.53 o 
   9   6   2        1.36       -9.99      9.99 o 
 -10   7   2       12.99       -2.02      9.75 o 
  -9   7   2      147.67      136.31     25.64 o 
  -8   7   2      166.22      188.29     14.71 o 
  -7   7   2      445.15      456.65     21.18 o 
  -6   7   2      472.74      474.09     27.05 o 
  -5   7   2       28.54       33.37      7.42 o 
  -4   7   2      256.29      258.11     30.13 o 
  -3   7   2       25.11       23.96      5.21 o 
  -2   7   2      796.65      826.66     17.55 o 
  -1   7   2      162.36      151.20     17.09 o 
   0   7   2      920.81      972.17     15.96 o 
   1   7   2     3985.35     3963.90     50.37 o 
   2   7   2       37.24       34.79      4.35 o 
   3   7   2      293.35      306.94     10.30 o 
   4   7   2       73.63       67.32     10.48 o 
   5   7   2        1.21        7.59     15.40 o 
   6   7   2        0.39        5.52      6.09 o 
   7   7   2        0.00        5.73      6.42 o 
   8   7   2      572.92      560.27     76.39 o 
  -9   8   2       95.30       91.63     12.55 o 
  -8   8   2       84.30       86.44     10.34 o 
  -7   8   2       87.60       80.20     11.07 o 
  -6   8   2       41.47       56.87     17.62 o 
  -5   8   2       16.30       12.55      7.42 o 
  -4   8   2     1023.77      953.49     33.53 o 
  -3   8   2     2884.39     2899.65     61.42 o 
  -2   8   2      346.84      342.50      9.97 o 
  -1   8   2     2738.78     2802.22     54.02 o 
   0   8   2      133.85      119.22     10.09 o 
   1   8   2     2905.80     2919.42     42.14 o 
   2   8   2       23.05       14.36      1.79 o 
   3   8   2      685.92      625.57     18.14 o 
   4   8   2      122.66      122.50      7.99 o 
   5   8   2       16.18       15.48      4.89 o 
   6   8   2       69.04       81.70     16.01 o 
   7   8   2       18.50       13.86      6.86 o 
   8   8   2       11.89       -1.27     11.63 o 
  -9   9   2       24.60        4.01      9.15 o 
  -8   9   2       24.35        9.13      8.31 o 
  -7   9   2        9.42       11.34      7.35 o 
  -6   9   2       27.72       25.72      8.97 o 
  -5   9   2       33.64       48.92     11.40 o 
  -4   9   2       92.21      128.63     12.81 o 
  -3   9   2      261.97      289.62     15.21 o 
  -2   9   2       79.96       62.61      5.66 o 
  -1   9   2       60.97       65.26      6.02 o 
   0   9   2      241.71      215.31      8.23 o 
   1   9   2      211.33      191.00      7.67 o 
   2   9   2      595.79      631.49     51.21 o 
   3   9   2      138.77      124.04      7.58 o 
   4   9   2      134.84      101.90     10.96 o 
   5   9   2        7.00        8.66      8.15 o 
   6   9   2       18.37       33.81     11.84 o 
   7   9   2        6.41        3.49     11.42 o 
  -8  10   2       44.26       52.47     17.52 o 
  -7  10   2        5.35       -6.81     10.99 o 
  -6  10   2      179.27      185.68     28.97 o 
  -5  10   2      369.47      381.13     18.75 o 
  -4  10   2        0.03        2.58      7.30 o 
  -3  10   2        1.04       -0.18      6.31 o 
  -2  10   2        0.27       -1.03      5.49 o 
  -1  10   2        1.77        1.55      7.15 o 
   0  10   2      106.53       83.60     21.52 o 
   1  10   2      822.29      769.09     29.41 o 
   2  10   2        2.32      -12.59     57.20 o 
   3  10   2      147.44      178.96     15.11 o 
   4  10   2       34.54       43.09     10.40 o 
   5  10   2      273.62      288.19     19.21 o 
   6  10   2       35.77       27.56     10.25 o 
  -7  11   2      114.52       76.34     19.67 o 
  -6  11   2       36.74       17.14     10.23 o 
  -5  11   2        7.09        2.51     13.04 o 
  -4  11   2      130.82      160.94     16.04 o 
  -3  11   2        0.14       -1.01      6.99 o 
  -2  11   2      269.56      297.62     14.55 o 
  -1  11   2       57.24       57.48      9.27 o 
   0  11   2      101.71      104.43     31.23 o 
   1  11   2       84.98      102.88      8.64 o 
   2  11   2       68.43       68.65     11.27 o 
   3  11   2      114.26       91.66     12.14 o 
   4  11   2       77.54      105.59     16.29 o 
   5  11   2      103.82       62.04     11.43 o 
  -6  12   2      197.83      173.35     27.90 o 
  -5  12   2        4.38       -8.88     13.27 o 
  -4  12   2      203.63      233.42     26.95 o 
  -3  12   2       15.48       12.30     10.30 o 
  -2  12   2      286.69      280.56     22.75 o 
  -1  12   2      155.54      160.11     16.60 o 
   0  12   2      235.16      234.06     33.17 o 
   1  12   2        0.34      227.94    124.40 o 
   2  12   2      145.71      106.98     14.50 o 
   3  12   2      153.57      124.50     16.65 o 
   4  12   2        2.30       10.76     10.25 o 
  -4  13   2        4.56        6.20     13.88 o 
  -3  13   2       59.68       66.04     14.70 o 
  -2  13   2       90.90      101.90     18.29 o 
  -1  13   2      325.81      359.77     30.89 o 
   0  13   2      177.58      184.44     17.21 o 
   2  13   2       44.43       41.60     13.42 o 
   0 -14   3       42.67       53.23     13.66 o 
   2 -14   3       22.97       28.28     19.52 o 
  -3 -13   3       19.24        8.66     16.39 o 
  -2 -13   3       83.03       70.14     21.98 o 
  -1 -13   3       48.10       57.65     23.67 o 
   0 -13   3        2.58       -6.17      9.73 o 
   1 -13   3       59.79       64.91     17.88 o 
   2 -13   3       91.80       99.19     20.29 o 
   3 -13   3      229.42      176.55     27.05 o 
   4 -13   3        1.27      -11.22     17.88 o 
   5 -13   3      214.12      246.74     32.02 o 
  -5 -12   3       42.88       67.53     20.44 o 
  -4 -12   3        0.08       -6.66     21.01 o 
  -3 -12   3      370.71      461.42     37.91 o 
  -2 -12   3       10.97      -10.20     19.93 o 
  -1 -12   3      230.85      215.63     14.19 o 
   0 -12   3      241.56      219.11     15.07 o 
   1 -12   3      808.33      871.19     44.11 o 
   2 -12   3      101.09      124.50     16.19 o 
   3 -12   3        0.77      -11.34     11.34 o 
   4 -12   3      333.22      330.46     21.50 o 
   5 -12   3        0.49       -5.24     14.63 o 
   6 -12   3      359.60      410.29     29.15 o 
  -6 -11   3       13.54        4.61     13.83 o 
  -5 -11   3      362.49      369.30     22.59 o 
  -4 -11   3      142.86      129.62     14.45 o 
  -3 -11   3       13.72       26.64      9.84 o 
  -2 -11   3        9.53        9.54      5.36 o 
  -1 -11   3      187.46      204.71     13.51 o 
   0 -11   3       36.52       28.28     42.81 o 
   1 -11   3      139.43      129.39     10.18 o 
   2 -11   3      503.50      495.92     22.04 o 
   3 -11   3      180.13      180.29     13.93 o 
   4 -11   3      139.18      136.61     13.19 o 
   5 -11   3       47.72       48.16     15.80 o 
   6 -11   3       24.05       46.05     16.05 o 
   7 -11   3      156.55      121.87     62.81 o 
  -7 -10   3        5.14       -3.64     12.30 o 
  -6 -10   3      117.89       93.86     14.45 o 
  -5 -10   3        1.02        5.12      8.71 o 
  -4 -10   3        3.44        2.56      9.73 o 
  -3 -10   3      397.87      355.29     12.37 o 
  -2 -10   3      139.67      121.52     16.24 o 
  -1 -10   3       16.34       10.39      8.48 o 
   0 -10   3       73.22       71.91     18.70 o 
   1 -10   3        0.91        4.20      4.88 o 
   2 -10   3      187.60      180.39     23.85 o 
   3 -10   3       75.86       70.18      9.02 o 
   4 -10   3       92.23       87.60     19.08 o 
   5 -10   3       28.48       36.20     10.16 o 
   6 -10   3        1.80       -8.48     14.20 o 
   7 -10   3      254.38      242.41     19.40 o 
   8 -10   3      742.62      760.02     67.40 o 
  -7  -9   3       23.81       43.45     45.39 o 
  -6  -9   3       14.94       19.47      9.17 o 
  -5  -9   3       91.61       79.52     10.09 o 
  -4  -9   3      223.88      194.43      9.48 o 
  -3  -9   3      692.24      655.35     16.29 o 
  -2  -9   3      203.60      205.97      7.32 o 
  -1  -9   3        5.83        9.10      3.41 o 
   0  -9   3     1562.55     1623.92     41.19 o 
   1  -9   3      157.44      147.20      6.63 o 
   2  -9   3      652.91      600.61     13.01 o 
   3  -9   3      687.51      653.59     45.34 o 
   4  -9   3       43.85       38.07      8.40 o 
   5  -9   3      245.42      249.46     11.76 o 
   6  -9   3       64.85       81.07     12.55 o 
   7  -9   3        8.45       11.02      8.71 o 
   8  -9   3      160.31      164.65     19.96 o 
  -8  -8   3      420.97      417.47     41.78 o 
  -7  -8   3        5.48       -5.61      5.61 o 
  -6  -8   3      471.44      500.72     15.31 o 
  -5  -8   3        4.76       15.90      5.89 o 
  -4  -8   3        5.97        7.63      4.15 o 
  -3  -8   3      105.24       99.30      3.47 o 
  -2  -8   3      126.30      128.64      5.20 o 
  -1  -8   3      257.06      242.45     17.19 o 
   0  -8   3        0.80        5.88     11.55 o 
   1  -8   3      522.66      483.69     12.02 o 
   2  -8   3       67.52       55.06      4.25 o 
   3  -8   3      624.78      618.31     34.81 o 
   4  -8   3      742.43      735.81     21.60 o 
   5  -8   3     1339.02     1195.44     28.91 o 
   6  -8   3       63.84       56.18      8.13 o 
   7  -8   3      157.54      147.44     15.99 o 
   8  -8   3      127.42      151.44     12.38 o 
   9  -8   3       13.22        7.62     10.96 o 
  -9  -7   3        0.03      -11.94     21.75 o 
  -8  -7   3      453.01      455.10     17.86 o 
  -7  -7   3      717.57      736.76     20.65 o 
  -6  -7   3       44.01       51.58     16.88 o 
  -5  -7   3       56.04       41.90      6.75 o 
  -4  -7   3      210.58      194.48      4.12 o 
  -3  -7   3      901.45      902.24     20.95 o 
  -2  -7   3       87.43       93.55      3.46 o 
  -1  -7   3     1708.06     1599.94     49.24 o 
   0  -7   3      238.20      234.03      8.40 o 
   1  -7   3       14.55        6.17      4.59 o 
   2  -7   3      357.19      387.62      8.92 o 
   3  -7   3        0.13        3.57      3.63 o 
   4  -7   3       69.73       78.49      6.51 o 
   5  -7   3      329.77      305.18     12.12 o 
   6  -7   3        0.14        2.67     10.25 o 
   7  -7   3      114.65       96.91      9.38 o 
   8  -7   3        8.94       13.58     10.02 o 
   9  -7   3        4.37        5.42     16.19 o 
  -9  -6   3       24.09       23.12     11.32 o 
  -8  -6   3      405.91      383.99     15.86 o 
  -7  -6   3      184.77      247.11     15.69 o 
  -6  -6   3      315.57      289.39     22.31 o 
  -5  -6   3      447.95      409.49      7.12 o 
  -4  -6   3      317.70      348.65      6.26 o 
  -3  -6   3        1.77       -3.05      3.05 o 
  -2  -6   3       37.87       51.04      2.92 o 
  -1  -6   3       11.88       19.98      1.83 o 
   0  -6   3      137.40      111.18      3.31 o 
   1  -6   3       13.37       21.32      2.29 o 
   2  -6   3      355.36      357.83      9.60 o 
   3  -6   3      181.72      227.27     21.29 o 
   4  -6   3     1611.16     1623.60     35.41 o 
   5  -6   3      188.68      158.42      9.81 o 
   6  -6   3      868.01      854.33     25.94 o 
   7  -6   3       14.06       14.65      8.43 o 
   8  -6   3      118.01      125.39     19.55 o 
   9  -6   3       76.79       89.11     13.24 o 
  10  -6   3      136.92      163.88     61.43 o 
 -10  -5   3       13.14       14.44     10.45 o 
  -9  -5   3      279.71      290.02     16.45 o 
  -8  -5   3        7.69       10.34      9.93 o 
  -7  -5   3      448.20      465.97     15.19 o 
  -6  -5   3      386.61      377.37     19.34 o 
  -5  -5   3      622.08      625.25     10.79 o 
  -4  -5   3        1.39       -1.99      2.07 o 
  -3  -5   3      985.24      963.33     16.11 o 
  -2  -5   3       23.01       27.94      1.79 o 
  -1  -5   3      628.09      594.27     10.43 o 
   0  -5   3       48.54       42.12      2.05 o 
   1  -5   3     1535.10     1631.73     28.38 o 
   2  -5   3     1663.01     1485.62     24.32 o 
   3  -5   3      652.03      619.00     13.47 o 
   4  -5   3      684.10      695.71     18.30 o 
   5  -5   3       43.27       43.78      6.04 o 
   6  -5   3      457.11      419.01     19.75 o 
   7  -5   3       12.10       18.32      6.22 o 
   8  -5   3       38.03       50.60     10.55 o 
   9  -5   3        7.23        3.93     18.91 o 
  10  -5   3      418.17      402.41     55.92 o 
 -10  -4   3        9.29      -10.09     18.21 o 
  -9  -4   3      193.79      192.67     16.75 o 
  -8  -4   3       12.24        5.22      7.40 o 
  -7  -4   3       52.31       61.10      6.06 o 
  -6  -4   3      476.23      384.75      8.45 o 
  -5  -4   3      165.66      181.16     10.40 o 
  -4  -4   3     1374.71     1342.61     17.48 o 
  -3  -4   3      875.67      975.89     12.48 o 
  -2  -4   3     3520.81     3469.30     41.34 o 
  -1  -4   3     2807.29     2736.77     31.90 o 
   0  -4   3       78.69       89.94      2.43 o 
   1  -4   3     6650.01     7036.84     85.93 o 
   2  -4   3        2.84       11.87      1.96 o 
   3  -4   3       52.03       54.34      3.82 o 
   4  -4   3      567.11      541.48     13.34 o 
   5  -4   3     1071.72     1078.69     25.57 o 
   6  -4   3       59.88       58.10      6.28 o 
   7  -4   3        1.10        4.67      5.40 o 
   8  -4   3       45.89       51.97     13.32 o 
   9  -4   3      361.64      338.63     14.71 o 
  10  -4   3        9.87        1.43      8.84 o 
 -10  -3   3      191.95      191.66     11.95 o 
  -9  -3   3       81.87       95.78      8.98 o 
  -8  -3   3       21.41       27.12      6.09 o 
  -7  -3   3       31.88       28.39      4.52 o 
  -6  -3   3       82.92       63.01      3.80 o 
  -5  -3   3      154.55      129.62      4.00 o 
  -4  -3   3      146.66      138.53      3.39 o 
  -3  -3   3      430.00      496.10      7.84 o 
  -2  -3   3        8.09        3.07      2.05 o 
  -1  -3   3      565.61      563.70      8.95 o 
   0  -3   3      950.64      883.71     11.30 o 
   1  -3   3     1886.53     1742.14     24.06 o 
   2  -3   3      680.94      789.06     12.11 o 
   3  -3   3      285.41      278.82      7.26 o 
   4  -3   3        7.20       13.48      3.38 o 
   5  -3   3       54.35       71.98      7.02 o 
   6  -3   3      184.91      175.02      7.32 o 
   7  -3   3     1684.21     1731.14     32.59 o 
   8  -3   3      342.55      330.28     12.49 o 
   9  -3   3      170.04      176.83     16.14 o 
  10  -3   3       29.52       37.84     15.93 o 
 -10  -2   3        4.82        7.77      7.76 o 
  -9  -2   3      226.77      215.72     12.27 o 
  -8  -2   3        9.33       14.58      7.74 o 
  -7  -2   3        0.08        1.54      3.61 o 
  -6  -2   3        6.34        1.27      3.26 o 
  -5  -2   3       66.06       64.17      3.03 o 
  -4  -2   3      146.93      146.10      3.65 o 
  -3  -2   3      923.10      936.67     12.21 o 
  -2  -2   3        0.57        0.68      2.29 o 
  -1  -2   3     1072.86     1009.29     13.68 o 
   0  -2   3      151.37      133.50      2.75 o 
   1  -2   3     1604.24     1454.93     18.89 o 
   2  -2   3     4262.82     4342.76     53.77 o 
   3  -2   3       58.35       82.86      3.85 o 
   4  -2   3      568.91      683.81     12.12 o 
   5  -2   3      137.68      150.20      5.12 o 
   6  -2   3      166.69      148.76      6.10 o 
   7  -2   3     1234.10     1212.11     25.16 o 
   8  -2   3      966.14      992.84     23.18 o 
   9  -2   3        8.36       13.18     13.32 o 
  10  -2   3       15.20        5.47      8.97 o 
 -11  -1   3       26.66       43.45     23.82 o 
 -10  -1   3      314.98      304.54     19.78 o 
  -9  -1   3       56.62       43.54      8.94 o 
  -8  -1   3      720.50      751.34     17.97 o 
  -7  -1   3      167.19      156.94      6.37 o 
  -6  -1   3       59.13       55.43      3.98 o 
  -5  -1   3     1866.76     2100.38     33.17 o 
  -4  -1   3      870.30      859.74     12.10 o 
  -3  -1   3     1239.25     1223.44     16.68 o 
  -2  -1   3    14501.10    14737.53    225.38 o 
  -1  -1   3      497.09      443.86      6.38 o 
   0  -1   3      618.99      651.34      7.35 o 
   1  -1   3     3051.92     2782.64     32.64 o 
   2  -1   3      168.10      172.93      4.20 o 
   3  -1   3     8526.60     8661.81     99.50 o 
   4  -1   3        3.55        9.45      2.06 o 
   5  -1   3      122.03      128.39      4.34 o 
   6  -1   3     2063.49     2058.67     31.06 o 
   7  -1   3      190.47      186.58      6.37 o 
   8  -1   3      505.17      505.64     14.73 o 
   9  -1   3       22.18       25.18      7.91 o 
  10  -1   3      185.09      212.02     38.71 o 
 -11   0   3       66.35       30.75     12.60 o 
 -10   0   3       76.51       84.43     13.73 o 
  -9   0   3      620.56      622.95     20.04 o 
  -8   0   3      707.55      756.05     18.90 o 
  -7   0   3      377.13      360.54      9.90 o 
  -6   0   3     2264.28     2334.23     48.19 o 
  -5   0   3     1626.18     1480.70     22.77 o 
  -4   0   3       62.17       71.12      3.61 o 
  -3   0   3      217.99      203.47      4.77 o 
  -2   0   3    27428.18    27806.30    314.93 o 
  -1   0   3     2007.81     2125.67     27.92 o 
   0   0   3     1235.87     1134.40     10.78 o 
   1   0   3     1674.61     1678.42     17.38 o 
   2   0   3     1547.98     1601.48     20.78 o 
   3   0   3     3123.86     3533.06     38.69 o 
   4   0   3      471.00      472.07     10.81 o 
   5   0   3       54.50       54.04      3.18 o 
   6   0   3      321.65      312.70      7.98 o 
   7   0   3       25.53       21.72      5.21 o 
   8   0   3      140.28      120.33      8.58 o 
   9   0   3       67.86       67.56      9.28 o 
  10   0   3        0.01        4.09      7.72 o 
 -11   1   3       48.82       46.36     10.65 o 
 -10   1   3      117.37      118.04     12.81 o 
  -9   1   3       93.17       91.54      9.97 o 
  -8   1   3       15.89       12.37      6.15 o 
  -7   1   3       36.88       43.54     11.94 o 
  -6   1   3      158.56      164.28      7.81 o 
  -5   1   3      892.04      891.39     16.25 o 
  -4   1   3     1434.21     1485.92     22.23 o 
  -3   1   3      135.54      160.36      4.24 o 
  -2   1   3     8720.98     9022.66    109.46 o 
  -1   1   3      687.78      660.86     11.44 o 
   0   1   3      913.96      977.93     11.48 o 
   1   1   3        5.71        5.40      1.07 o 
   2   1   3      234.27      227.59      3.60 o 
   3   1   3     2186.35     2425.53     26.75 o 
   4   1   3      236.63      305.70      5.30 o 
   5   1   3      190.92      193.15      4.44 o 
   6   1   3      632.56      636.71     16.52 o 
   7   1   3      201.51      197.89      8.10 o 
   8   1   3        1.83       -6.05     18.65 o 
   9   1   3      379.57      403.99     17.89 o 
  10   1   3        5.51        3.36      9.33 o 
 -11   2   3      147.11      118.11     12.68 o 
 -10   2   3      587.55      614.30     29.15 o 
  -9   2   3      286.48      305.11     15.18 o 
  -8   2   3      464.99      483.90     20.07 o 
  -7   2   3       76.58       87.05      8.87 o 
  -6   2   3      661.93      649.78     18.02 o 
  -5   2   3      134.61      132.54      5.89 o 
  -4   2   3      386.42      404.90      8.73 o 
  -3   2   3     1053.05     1093.39     20.19 o 
  -2   2   3    19189.05    19682.97    264.86 o 
  -1   2   3     1290.16     1412.39     21.55 o 
   0   2   3        4.30        1.28      1.09 o 
   1   2   3     3510.16     3423.60     33.71 o 
   2   2   3     1905.61     1783.68     18.78 o 
   3   2   3      455.15      405.60     11.43 o 
   4   2   3      406.43      451.91      6.93 o 
   5   2   3     1466.52     1482.62     20.85 o 
   6   2   3       97.11      103.68      4.08 o 
   7   2   3       22.79       25.11      3.43 o 
   8   2   3      213.59      217.42     21.06 o 
   9   2   3        2.82        8.63      6.77 o 
  10   2   3       39.02       43.07     14.08 o 
 -11   3   3      562.70      502.05     41.19 o 
 -10   3   3       16.28        6.98      7.38 o 
  -9   3   3       82.30       82.80     11.65 o 
  -8   3   3      253.11      232.93     14.36 o 
  -7   3   3      153.04      153.96     12.26 o 
  -6   3   3     2858.99     3054.75     76.94 o 
  -5   3   3      275.27      338.49     10.59 o 
  -4   3   3      209.71      190.82      5.86 o 
  -3   3   3        1.74        0.09      3.06 o 
  -2   3   3      682.00      865.60     35.92 o 
  -1   3   3      395.32      402.41      7.85 o 
   0   3   3     1723.55     1797.50     20.99 o 
   1   3   3        6.28        2.29      1.07 o 
   2   3   3      913.97     1013.86     14.17 o 
   3   3   3      351.19      343.55     12.48 o 
   4   3   3      246.05      227.84      4.67 o 
   5   3   3     1123.72     1144.79     16.11 o 
   6   3   3      337.62      329.58      7.55 o 
   7   3   3        3.20        2.52      4.17 o 
   8   3   3      322.27      338.74     15.30 o 
   9   3   3        0.12        1.27      9.40 o 
 -11   4   3        6.34       12.80     21.72 o 
 -10   4   3       47.45       20.87     10.64 o 
  -9   4   3       34.13       44.77     10.75 o 
  -8   4   3      103.99      128.65     16.86 o 
  -7   4   3       20.63        7.06      9.63 o 
  -6   4   3      275.52      277.75     15.12 o 
  -5   4   3      748.88      752.27     29.18 o 
  -4   4   3     1868.27     1857.27     33.78 o 
  -3   4   3        3.58        1.06      2.71 o 
  -2   4   3      785.41      740.32     25.21 o 
  -1   4   3        4.03        5.56      2.47 o 
   0   4   3       39.45       15.88      1.56 o 
   1   4   3     3214.95     3391.96     35.43 o 
   2   4   3      212.58      232.73      3.42 o 
   3   4   3     1286.47     1311.61     16.23 o 
   4   4   3       13.42       11.78      1.27 o 
   5   4   3     1783.43     1812.25     22.19 o 
   6   4   3     1593.84     1480.78     24.17 o 
   7   4   3        0.79        9.05      5.64 o 
   8   4   3        3.73        8.16      9.52 o 
   9   4   3       50.53       40.55      9.99 o 
 -10   5   3      247.10      289.08     20.61 o 
  -9   5   3        1.56       19.55     13.42 o 
  -8   5   3      107.88      121.00     30.89 o 
  -7   5   3      256.26      268.11     14.41 o 
  -6   5   3       99.26       98.72     10.96 o 
  -5   5   3      752.13      770.21     24.41 o 
  -4   5   3      958.23     1080.90     26.84 o 
  -3   5   3      229.45      256.23      8.43 o 
  -2   5   3      128.65      154.17      5.34 o 
  -1   5   3      856.72      896.02     14.28 o 
   0   5   3      409.32      524.20      8.06 o 
   1   5   3     1301.37     1339.13     15.78 o 
   2   5   3      264.18      261.56      6.22 o 
   3   5   3      328.43      352.00      9.49 o 
   4   5   3      299.03      320.03      9.90 o 
   5   5   3      738.03      781.43     18.23 o 
   6   5   3        5.41       -4.81      5.72 o 
   7   5   3       55.43       53.70     15.42 o 
   8   5   3       53.18       62.47     11.90 o 
   9   5   3        3.03      -10.20     10.57 o 
 -10   6   3        0.01        0.85     15.47 o 
  -9   6   3       29.86       35.91     22.01 o 
  -8   6   3       29.13       18.80     12.05 o 
  -7   6   3       67.36       70.63     18.37 o 
  -6   6   3       40.73       45.17     13.35 o 
  -5   6   3      356.70      390.11     37.43 o 
  -4   6   3      459.23      467.95     16.97 o 
  -3   6   3       65.15       66.98      5.33 o 
  -2   6   3      108.07       93.76      6.22 o 
  -1   6   3      565.48      549.58      9.80 o 
   0   6   3       89.83       97.43      3.21 o 
   1   6   3     1029.35      953.35     13.31 o 
   2   6   3      273.16      255.15     10.86 o 
   3   6   3      153.92      128.07      6.65 o 
   4   6   3      121.24      119.30      6.17 o 
   5   6   3     1192.51     1188.46     25.71 o 
   6   6   3       15.92        2.20      9.43 o 
   7   6   3      290.61      318.23     21.88 o 
   8   6   3       14.73       -4.76     20.70 o 
 -10   7   3      117.26       61.03     12.21 o 
  -9   7   3      420.04      448.94     49.85 o 
  -8   7   3      190.83      206.75     25.90 o 
  -7   7   3      296.28      300.50     18.01 o 
  -6   7   3      704.06      701.54     25.84 o 
  -5   7   3        3.34        8.58      8.22 o 
  -4   7   3      822.78      820.75     25.64 o 
  -3   7   3       73.89       75.36      6.41 o 
  -2   7   3     2113.51     2149.30     42.86 o 
  -1   7   3        2.60        4.72      2.33 o 
   0   7   3      112.50       92.22      3.89 o 
   1   7   3      392.24      399.53      9.71 o 
   2   7   3        5.32        7.89      1.07 o 
   3   7   3      161.62      199.44     89.66 o 
   4   7   3        0.13       -9.36      9.36 o 
   5   7   3      604.90      658.14     17.66 o 
   6   7   3       25.35        9.86     17.14 o 
   7   7   3      430.66      451.65     20.28 o 
   8   7   3      119.67      129.46     13.10 o 
  -9   8   3        3.35        9.09      9.32 o 
  -8   8   3       41.38       59.29     11.92 o 
  -7   8   3       94.07      111.93     17.50 o 
  -6   8   3      234.09      242.29     15.19 o 
  -5   8   3       36.79       19.61      8.86 o 
  -4   8   3      383.81      380.92     18.16 o 
  -3   8   3      400.42      387.44     14.11 o 
  -2   8   3      155.58      138.87      5.80 o 
  -1   8   3      366.93      383.21     10.73 o 
   0   8   3      257.72      272.34      8.18 o 
   1   8   3       72.67       61.63      3.40 o 
   2   8   3     1027.84      984.21     14.33 o 
   3   8   3      468.86      449.68     75.54 o 
   4   8   3      249.23      239.73     10.50 o 
   5   8   3       14.68       21.92      6.38 o 
   6   8   3       12.93        3.79      7.17 o 
   7   8   3        7.50        6.34     14.68 o 
  -9   9   3       30.28       31.89     14.63 o 
  -8   9   3      278.16      283.53     22.08 o 
  -7   9   3       25.12       36.07     12.14 o 
  -6   9   3       39.96       36.91     12.77 o 
  -5   9   3       21.68       34.86     10.09 o 
  -4   9   3      167.19      170.15     13.13 o 
  -3   9   3      578.54      544.75     20.53 o 
  -2   9   3      195.24      162.20     14.32 o 
  -1   9   3        9.05        5.09      6.89 o 
   0   9   3       10.39        6.56      9.48 o 
   1   9   3      109.14       75.87     22.13 o 
   2   9   3       40.81       33.12     10.04 o 
   3   9   3      184.21      196.97     89.30 o 
   4   9   3      197.39      191.87     13.17 o 
   5   9   3        0.04       -7.69      7.69 o 
   6   9   3        0.63       -8.15      8.66 o 
   7   9   3       34.39       65.07     17.21 o 
  -8  10   3       23.28        9.21     17.30 o 
  -7  10   3      472.62      491.23     30.67 o 
  -6  10   3        0.05       -3.81      9.04 o 
  -5  10   3       30.81       42.63     27.13 o 
  -4  10   3       19.06       16.00     10.45 o 
  -3  10   3      322.46      336.64     31.59 o 
  -2  10   3       94.93       74.06      8.31 o 
  -1  10   3      255.06      215.88     12.11 o 
   0  10   3      134.22      136.81     37.32 o 
   1  10   3      110.74      121.64      8.85 o 
   2  10   3        0.09        2.25     75.67 o 
   3  10   3       61.70       80.34     10.14 o 
   4  10   3       53.04       59.94     10.14 o 
   5  10   3       87.56       70.14     12.14 o 
   6  10   3      200.84      197.56     19.11 o 
  -7  11   3      182.87      207.31     18.66 o 
  -6  11   3      137.59      128.85     15.27 o 
  -5  11   3      484.91      534.94     43.57 o 
  -4  11   3        0.77       -7.57      7.57 o 
  -3  11   3      848.14      903.62     55.67 o 
  -2  11   3      162.16      170.56     15.99 o 
  -1  11   3      164.55      122.96     14.93 o 
   0  11   3       32.22       55.11     19.75 o 
   1  11   3       36.86       43.01     13.78 o 
   2  11   3      446.80      453.47     43.63 o 
   3  11   3      146.65      147.20     17.01 o 
   4  11   3       95.75       65.68     12.86 o 
   5  11   3        4.88       18.91     12.19 o 
  -6  12   3       51.24       23.91     12.42 o 
  -5  12   3       54.38       69.01     16.32 o 
  -4  12   3       74.04       92.12     16.50 o 
  -3  12   3       40.80       46.73     17.32 o 
  -2  12   3        5.25       22.59     14.40 o 
  -1  12   3       37.79       46.11     13.22 o 
   0  12   3      209.03      225.23     17.68 o 
   1  12   3        0.03       86.53    122.96 o 
   2  12   3       10.82       13.78     10.25 o 
   3  12   3       24.95       19.88     11.73 o 
   4  12   3        8.52        9.73     12.86 o 
  -5  13   3       64.87       66.76     19.62 o 
  -4  13   3        4.00       -4.61     21.01 o 
  -3  13   3       10.29       -1.02     15.99 o 
  -2  13   3        9.20       31.77     15.83 o 
  -1  13   3       53.17       60.97     12.35 o 
   2  13   3       29.55       31.77     11.73 o 
   0 -14   4        0.10        5.50      9.73 o 
   1 -14   4        7.74       13.40     19.73 o 
   2 -14   4       19.12       35.97     16.29 o 
  -3 -13   4      191.49      229.32     28.79 o 
  -2 -13   4        8.51       -2.56     16.45 o 
  -1 -13   4       10.54        1.21     15.60 o 
   0 -13   4       29.68       34.28     17.68 o 
   1 -13   4      180.21      180.21     18.60 o 
   2 -13   4       13.89        6.20     12.40 o 
   3 -13   4      304.13      282.81     28.95 o 
   4 -13   4       52.36       89.51     21.42 o 
  -5 -12   4       95.87       81.97     20.90 o 
  -4 -12   4      347.70      361.51     36.17 o 
  -3 -12   4       25.95        6.20     23.11 o 
  -2 -12   4       17.35        8.73      6.77 o 
  -1 -12   4       38.02       44.49      7.99 o 
   0 -12   4       63.67       77.74     10.97 o 
   1 -12   4      501.01      536.17     30.38 o 
   2 -12   4      333.13      322.98     30.13 o 
   3 -12   4      220.43      257.54     29.23 o 
   4 -12   4      121.96      129.34     14.75 o 
   5 -12   4      140.17      211.03     45.50 o 
   6 -12   4        7.58       -3.14     12.15 o 
  -6 -11   4        0.60       16.96     20.49 o 
  -5 -11   4        0.74       -8.15     14.35 o 
  -4 -11   4       61.79       48.62     18.29 o 
  -3 -11   4       51.28       59.94     19.62 o 
  -2 -11   4        2.94       11.69      6.19 o 
  -1 -11   4       44.09       70.66      9.47 o 
   0 -11   4       43.03       37.27     11.63 o 
   1 -11   4        2.03       -3.10      6.92 o 
   2 -11   4      148.02      167.18     16.88 o 
   3 -11   4      263.48      338.77     18.53 o 
   4 -11   4       69.92       74.21     11.58 o 
   5 -11   4      224.91      267.93     19.84 o 
   6 -11   4       53.83       72.62     20.95 o 
   7 -11   4       97.74       52.83     16.75 o 
  -7 -10   4       60.09       70.14     14.40 o 
  -6 -10   4        1.55       -0.51     10.35 o 
  -5 -10   4        8.23       14.81      9.22 o 
  -4 -10   4       47.21       64.56     10.20 o 
  -3 -10   4       41.14       55.44      9.12 o 
  -2 -10   4        1.13        1.85      3.92 o 
  -1 -10   4      978.33      894.78     23.43 o 
   0 -10   4       14.13       19.72     26.46 o 
   1 -10   4       26.20       23.30      5.58 o 
   2 -10   4        6.56       13.47     10.25 o 
   3 -10   4        3.26       -4.82      6.54 o 
   4 -10   4       77.66       95.81     11.34 o 
   5 -10   4      115.73      100.06     15.47 o 
   6 -10   4      520.72      619.97     29.07 o 
   7 -10   4      219.84      237.20     22.63 o 
   8 -10   4      508.46      401.12     58.33 o 
  -8  -9   4       26.92       12.30     12.24 o 
  -7  -9   4      136.90      109.06     13.94 o 
  -6  -9   4      244.05      246.03     17.73 o 
  -5  -9   4      562.02      612.04     25.77 o 
  -4  -9   4       53.30       41.98      4.28 o 
  -3  -9   4      124.74      112.98     14.27 o 
  -2  -9   4     1333.86     1327.70     24.70 o 
  -1  -9   4      706.23      724.62     16.79 o 
   0  -9   4      827.33      904.69     38.27 o 
   1  -9   4      981.40     1002.06     22.31 o 
   2  -9   4      501.01      504.54     12.83 o 
   3  -9   4        5.14        5.60      4.38 o 
   4  -9   4       68.58       85.26     18.06 o 
   5  -9   4        1.72       10.82      6.74 o 
   6  -9   4      414.73      392.93     36.97 o 
   7  -9   4      184.88      166.84     16.01 o 
   8  -9   4       60.17       46.26     11.80 o 
  -8  -8   4      476.34      505.72     24.80 o 
  -7  -8   4      600.16      607.06     20.83 o 
  -6  -8   4       31.90       30.98     12.81 o 
  -5  -8   4      133.29      150.51     10.14 o 
  -4  -8   4        1.84        3.57      3.30 o 
  -3  -8   4      286.52      288.72     21.26 o 
  -2  -8   4      340.48      351.11      7.18 o 
  -1  -8   4      545.71      541.41     23.67 o 
   0  -8   4      158.11      165.82     24.05 o 
   1  -8   4      111.56      105.19      8.79 o 
   2  -8   4      585.90      574.24     12.71 o 
   3  -8   4       51.46       72.04      6.03 o 
   4  -8   4       83.55       62.83      6.83 o 
   5  -8   4       54.59       75.08      8.25 o 
   6  -8   4      138.37      114.43     12.30 o 
   7  -8   4      454.56      459.94     30.46 o 
   8  -8   4        0.57       -8.00      8.00 o 
   9  -8   4      134.48      141.28     19.55 o 
  -9  -7   4      310.16      299.41     19.54 o 
  -8  -7   4        0.03        2.36     10.71 o 
  -7  -7   4      115.29      122.98     15.38 o 
  -6  -7   4      222.13      216.94     19.75 o 
  -5  -7   4      782.43      748.81     12.67 o 
  -4  -7   4       13.49       12.63      2.05 o 
  -3  -7   4       81.53       78.48      3.79 o 
  -2  -7   4      209.25      184.83     10.61 o 
  -1  -7   4        0.23        0.24      1.44 o 
   0  -7   4      503.69      547.44     11.59 o 
   1  -7   4      260.33      250.33      6.48 o 
   2  -7   4      909.95      954.72     18.98 o 
   3  -7   4      235.79      271.96      9.22 o 
   4  -7   4      565.04      558.54     16.18 o 
   5  -7   4       42.50       27.54      6.23 o 
   6  -7   4       49.52       70.82      8.69 o 
   7  -7   4        2.56       -3.87      6.83 o 
   8  -7   4        4.56        5.82      9.01 o 
   9  -7   4       27.79       35.45     10.22 o 
  -9  -6   4        0.98       17.63      8.61 o 
  -8  -6   4       26.08       31.68     10.51 o 
  -7  -6   4       18.77       17.87      4.92 o 
  -6  -6   4      161.36      111.60      6.38 o 
  -5  -6   4       88.92       77.66      3.23 o 
  -4  -6   4       79.88       70.45      3.19 o 
  -3  -6   4      424.59      448.40     19.34 o 
  -2  -6   4      557.40      570.83      9.19 o 
  -1  -6   4       52.23       54.90      2.36 o 
   0  -6   4      110.67      107.90      3.97 o 
   1  -6   4      633.59      666.59     25.26 o 
   2  -6   4      210.89      201.51      7.27 o 
   3  -6   4      149.13      130.99      6.66 o 
   4  -6   4       88.87       89.53      6.47 o 
   5  -6   4       40.56       42.47     15.06 o 
   6  -6   4        0.06        7.66     12.78 o 
   7  -6   4      364.70      391.27     14.90 o 
   8  -6   4      235.98      226.26     27.15 o 
   9  -6   4       10.24       12.97     19.47 o 
 -10  -5   4        7.97       -6.79      9.36 o 
  -9  -5   4       16.58       30.89     12.51 o 
  -8  -5   4      273.15      268.59     24.46 o 
  -7  -5   4      165.34      169.49      8.78 o 
  -6  -5   4        0.35       -0.02      6.66 o 
  -5  -5   4     1553.23     1566.77     27.79 o 
  -4  -5   4        4.08       11.76      4.33 o 
  -3  -5   4        1.60        5.58      1.81 o 
  -2  -5   4       89.69      100.43      3.02 o 
  -1  -5   4      705.09      676.21      9.45 o 
   0  -5   4      712.38      669.61     10.62 o 
   1  -5   4     5961.13     6298.44     74.64 o 
   2  -5   4      726.42      750.74     12.70 o 
   3  -5   4      511.73      478.53     11.85 o 
   4  -5   4      159.14      162.01      7.32 o 
   5  -5   4        4.99        5.93      5.45 o 
   6  -5   4      366.11      349.56     14.07 o 
   7  -5   4       47.35       47.41      7.70 o 
   8  -5   4      243.07      241.14     15.48 o 
   9  -5   4      234.80      243.66     16.44 o 
  10  -5   4       18.41       13.42     11.42 o 
 -10  -4   4       48.48       42.30      9.53 o 
  -9  -4   4       30.22       18.81      7.49 o 
  -8  -4   4      117.50      126.52     12.73 o 
  -7  -4   4      259.90      248.77     10.42 o 
  -6  -4   4      399.85      418.87     14.78 o 
  -5  -4   4     1227.14     1221.61     19.55 o 
  -4  -4   4     1443.60     1410.83     18.37 o 
  -3  -4   4      239.24      197.86     10.22 o 
  -2  -4   4      131.62      153.02      3.57 o 
  -1  -4   4       87.97      106.17      2.83 o 
   0  -4   4      500.84      574.52      9.62 o 
   1  -4   4     1712.67     1595.18     23.02 o 
   2  -4   4     2149.45     2534.14     35.45 o 
   3  -4   4      294.28      306.36      7.99 o 
   4  -4   4      671.54      637.81     22.75 o 
   5  -4   4        0.87        8.04     11.30 o 
   6  -4   4      294.35      296.25     10.17 o 
   7  -4   4      115.99       96.09     19.06 o 
   8  -4   4       45.77       53.16      8.68 o 
   9  -4   4      643.54      593.30     25.95 o 
  10  -4   4       21.28       13.78     10.76 o 
 -10  -3   4       33.14       -8.92     46.44 o 
  -9  -3   4       14.85        5.46      5.01 o 
  -8  -3   4        0.01       11.07      6.96 o 
  -7  -3   4       76.80       67.65      8.33 o 
  -6  -3   4        2.91       -2.56      2.84 o 
  -5  -3   4      161.34      141.76      4.18 o 
  -4  -3   4       17.17       26.94      2.82 o 
  -3  -3   4     1726.87     1752.60     22.65 o 
  -2  -3   4      534.92      507.24      7.21 o 
  -1  -3   4     1009.18      945.45     13.67 o 
   0  -3   4     1177.43     1075.28     14.59 o 
   1  -3   4     1673.52     1537.16     20.68 o 
   2  -3   4      323.63      411.15      8.74 o 
   3  -3   4     3267.36     3640.44     47.29 o 
   4  -3   4      339.62      342.85      8.83 o 
   5  -3   4      241.23      248.85      8.17 o 
   6  -3   4      191.54      211.04      8.22 o 
   7  -3   4     1237.76     1212.40     30.60 o 
   8  -3   4       45.98       66.38     10.68 o 
   9  -3   4       12.10       21.74      8.60 o 
  10  -3   4        6.23       -8.32      9.33 o 
 -10  -2   4      256.09      227.91     14.07 o 
  -9  -2   4       35.60       15.01     10.20 o 
  -8  -2   4      826.02      842.78     20.45 o 
  -7  -2   4      146.93      161.67      6.21 o 
  -6  -2   4       99.23      105.97      5.03 o 
  -5  -2   4       69.94       85.18      4.18 o 
  -4  -2   4      230.43      244.19      5.23 o 
  -3  -2   4       34.60       52.60      2.61 o 
  -2  -2   4     3229.56     3241.05     37.32 o 
  -1  -2   4     1148.11     1134.36     15.37 o 
   0  -2   4     4651.71     4317.69     45.20 o 
   1  -2   4      234.72      229.35      5.48 o 
   2  -2   4       94.78       92.19      3.22 o 
   3  -2   4       33.86       27.02      2.73 o 
   4  -2   4      441.26      541.89     11.10 o 
   5  -2   4     1155.03     1157.74     19.51 o 
   6  -2   4        2.90       11.33      7.63 o 
   7  -2   4      105.71      112.43      7.62 o 
   8  -2   4       50.03       67.25     17.32 o 
   9  -2   4       42.34       55.89     15.70 o 
  10  -2   4        0.02        0.42      9.34 o 
 -11  -1   4       87.31       77.52     12.76 o 
 -10  -1   4        9.18        2.56      8.71 o 
  -9  -1   4      242.14      257.24     17.86 o 
  -8  -1   4      272.82      266.19      9.64 o 
  -7  -1   4      566.42      570.34     12.92 o 
  -6  -1   4      258.87      265.75      7.43 o 
  -5  -1   4      356.19      460.93      8.85 o 
  -4  -1   4     5249.94     5241.18     62.07 o 
  -3  -1   4      206.24      235.13      4.65 o 
  -2  -1   4    37673.09    38302.89    544.50 o 
  -1  -1   4     4563.62     4597.78     52.88 o 
   0  -1   4     1900.37     1693.65     16.99 o 
   1  -1   4      239.39      219.81      3.80 o 
   2  -1   4      138.78      111.84      2.90 o 
   3  -1   4     2020.13     1949.98     36.89 o 
   4  -1   4        9.92        9.91      3.10 o 
   5  -1   4      578.39      545.19     10.15 o 
   6  -1   4       83.62       81.43      4.33 o 
   7  -1   4       30.60       33.44      5.34 o 
   8  -1   4      162.89      172.06      9.43 o 
   9  -1   4        8.46       -1.86      9.75 o 
  10  -1   4       27.89       29.18     10.35 o 
 -11   0   4        5.74       -7.12     10.30 o 
 -10   0   4      440.76      469.20     24.49 o 
  -9   0   4        8.57       20.45     10.48 o 
  -8   0   4       11.18       10.51      8.97 o 
  -7   0   4      116.76      135.51      7.20 o 
  -6   0   4      620.42      564.46     12.40 o 
  -5   0   4       52.74       48.97      3.80 o 
  -4   0   4      163.03      134.51      4.25 o 
  -3   0   4      931.70      906.37     13.95 o 
  -2   0   4    27825.51    28334.14    339.58 o 
  -1   0   4    16089.28    15378.51    187.78 o 
   0   0   4      199.77      195.42      2.90 o 
   1   0   4     2990.09     3085.29     30.07 o 
   2   0   4      282.18      319.34      5.14 o 
   3   0   4      669.86      704.38     10.20 o 
   4   0   4      703.47      747.59     11.26 o 
   5   0   4       66.97       61.33      3.48 o 
   6   0   4      808.08      773.23     13.50 o 
   7   0   4        0.11        4.90      4.86 o 
   8   0   4      249.09      229.53     11.73 o 
   9   0   4       81.54      100.25     11.66 o 
  10   0   4      103.27      110.55     13.39 o 
 -11   1   4       49.55       52.16     15.37 o 
 -10   1   4       36.41       46.73     11.12 o 
  -9   1   4      112.86      108.59     10.10 o 
  -8   1   4       41.78       44.26      9.73 o 
  -7   1   4       76.63       89.32     10.73 o 
  -6   1   4      269.05      262.95      9.07 o 
  -5   1   4        1.99       -0.02      4.12 o 
  -4   1   4       54.27       44.29      3.09 o 
  -3   1   4      160.29      192.04     10.96 o 
  -2   1   4     1940.94     2000.71     26.46 o 
  -1   1   4     2278.57     2189.11     29.84 o 
   0   1   4      164.34      152.66      2.69 o 
   1   1   4     1299.15     1313.26     13.91 o 
   2   1   4     3078.27     3391.01     33.40 o 
   3   1   4        6.23        7.50      1.29 o 
   4   1   4      122.90      155.44     10.35 o 
   5   1   4       61.69       78.95      3.68 o 
   6   1   4        7.62        6.96      3.46 o 
   7   1   4      229.07      223.65      9.07 o 
   8   1   4        0.01       -1.76     14.06 o 
   9   1   4        0.93        1.13      7.35 o 
  10   1   4       58.41       31.35     23.29 o 
 -11   2   4     1252.22     1168.19     52.62 o 
 -10   2   4        7.71        1.99      7.68 o 
  -9   2   4      625.24      652.53     27.67 o 
  -8   2   4       16.47       29.66      7.22 o 
  -7   2   4       89.45       79.24      9.82 o 
  -6   2   4       22.48       31.42      4.99 o 
  -5   2   4      190.68      181.57      6.82 o 
  -4   2   4       22.95       23.85      3.25 o 
  -3   2   4      283.78      266.08      6.99 o 
  -2   2   4      454.99      463.10      9.57 o 
  -1   2   4      650.75      599.82     11.19 o 
   0   2   4      481.95      438.35      6.34 o 
   1   2   4     2636.86     2779.07     28.69 o 
   2   2   4     1087.19      908.25     11.06 o 
   3   2   4        2.13        3.40      1.29 o 
   4   2   4       21.69       30.93      3.05 o 
   5   2   4      627.02      605.84     12.81 o 
   6   2   4        2.84       10.94      3.06 o 
   7   2   4      664.45      655.57     16.79 o 
   8   2   4       83.32      107.18     14.35 o 
   9   2   4       23.50       31.46      8.86 o 
 -11   3   4        6.46       -8.66     14.24 o 
 -10   3   4      556.28      573.47     29.87 o 
  -9   3   4        0.32        1.05      8.14 o 
  -8   3   4       76.49       79.36     11.22 o 
  -7   3   4       86.44       83.08     11.32 o 
  -6   3   4        0.02        6.73     10.02 o 
  -5   3   4     2326.67     2266.04     46.57 o 
  -4   3   4      118.42      123.27      5.25 o 
  -3   3   4       35.23        9.83      3.41 o 
  -2   3   4     1482.31     1445.19     24.34 o 
  -1   3   4      810.29      803.34     14.81 o 
   0   3   4     9938.28     9774.85    101.13 o 
   1   3   4      396.48      394.86      5.38 o 
   2   3   4     1201.40     1237.38     18.29 o 
   3   3   4       19.40       19.21      2.48 o 
   4   3   4     1500.99     1564.87     19.80 o 
   5   3   4      574.34      517.22      8.38 o 
   6   3   4     1480.81     1462.81     23.66 o 
   7   3   4      990.01      948.55     22.19 o 
   8   3   4        4.29       -1.53      8.11 o 
   9   3   4       37.21       19.42      9.04 o 
 -11   4   4       13.94       26.18     18.55 o 
 -10   4   4       18.46        1.15     10.16 o 
  -9   4   4       31.28       35.10      9.46 o 
  -8   4   4      681.64      679.17     26.27 o 
  -7   4   4      437.66      450.95     18.00 o 
  -6   4   4       63.46       47.83     10.43 o 
  -5   4   4     2041.38     2039.63     48.41 o 
  -4   4   4     7732.79     8092.24    128.12 o 
  -3   4   4     9950.54    10312.79    146.17 o 
  -2   4   4       87.28       96.91      5.15 o 
  -1   4   4      947.66     1023.88     15.53 o 
   0   4   4        4.90        3.16      1.60 o 
   1   4   4      508.23      567.02      7.63 o 
   2   4   4       39.15       46.30      2.05 o 
   3   4   4      863.97      858.11     29.18 o 
   4   4   4       82.46       69.48      4.35 o 
   5   4   4      311.18      304.05     10.66 o 
   6   4   4      780.96      714.85     15.12 o 
   7   4   4        0.01       -2.76      3.71 o 
   8   4   4        1.83        8.17     16.09 o 
   9   4   4      119.26       97.90     13.33 o 
 -10   5   4        0.95      -14.72     14.72 o 
  -9   5   4      310.01      317.21     29.00 o 
  -8   5   4       26.46       50.92     10.14 o 
  -7   5   4       30.89       33.37     13.91 o 
  -6   5   4        1.40        5.32      9.04 o 
  -5   5   4        7.24        3.80      5.40 o 
  -4   5   4     2231.33     2619.02     59.77 o 
  -3   5   4     1364.34     1538.65     31.51 o 
  -2   5   4      523.25      544.66     11.43 o 
  -1   5   4      155.29      165.69      6.38 o 
   0   5   4      350.08      419.61      7.23 o 
   1   5   4      962.77      938.60     11.77 o 
   2   5   4      860.66      885.95     25.51 o 
   3   5   4      327.47      334.31      5.76 o 
   4   5   4      154.84      172.55     17.68 o 
   5   5   4       41.55       31.21      6.46 o 
   6   5   4       78.21       84.93      7.89 o 
   7   5   4        3.26       13.08      8.65 o 
   8   5   4        0.08       -0.73      4.76 o 
   9   5   4       23.25       10.00      9.51 o 
 -10   6   4       29.29       14.28     12.50 o 
  -9   6   4       47.86       62.07     24.69 o 
  -8   6   4       47.31       64.02     10.51 o 
  -7   6   4      209.60      211.00     14.10 o 
  -6   6   4      129.77      137.50     12.48 o 
  -5   6   4      107.33      101.60      9.19 o 
  -4   6   4        0.19        6.16      5.77 o 
  -3   6   4     1502.58     1571.45     34.17 o 
  -2   6   4       46.23       56.68      4.55 o 
  -1   6   4     2306.34     2238.93     31.29 o 
   0   6   4       61.23       59.37      4.51 o 
   1   6   4     1472.27     1413.95     18.61 o 
   2   6   4       57.06       51.04      4.97 o 
   3   6   4     3359.05     3511.01     60.48 o 
   4   6   4      311.00      333.51     20.19 o 
   5   6   4      280.63      299.55     10.97 o 
   6   6   4      171.95      197.51     14.60 o 
   7   6   4       16.78       12.04      7.66 o 
   8   6   4      134.25      179.06     39.50 o 
 -10   7   4        4.33        5.34     11.70 o 
  -9   7   4      512.23      520.83     28.11 o 
  -8   7   4       20.81       22.06     10.51 o 
  -7   7   4       47.44       44.26     40.99 o 
  -6   7   4      228.52      227.28     14.38 o 
  -5   7   4       45.26       42.83      7.69 o 
  -4   7   4        1.13       -3.18      5.61 o 
  -3   7   4      983.85      965.39     23.62 o 
  -2   7   4        7.91        5.98      2.72 o 
  -1   7   4      496.00      488.19     11.32 o 
   0   7   4       14.01       13.59      2.54 o 
   1   7   4      126.27      128.84      5.38 o 
   2   7   4      431.53      418.92      7.35 o 
   3   7   4       10.03       27.44     33.56 o 
   4   7   4     1110.74     1056.96     23.43 o 
   5   7   4      194.88      182.97      8.75 o 
   6   7   4       69.80       61.50      8.05 o 
   7   7   4        0.55        5.47      7.66 o 
   8   7   4      308.87      324.14     20.62 o 
  -9   8   4       12.68       -2.14     13.81 o 
  -8   8   4       10.78       -9.72      9.72 o 
  -7   8   4      129.01      158.02     17.48 o 
  -6   8   4      208.88      211.97     15.82 o 
  -5   8   4      112.81      112.00     17.62 o 
  -4   8   4     1367.14     1448.25     77.54 o 
  -3   8   4       10.63        9.69      5.84 o 
  -2   8   4       23.84       20.96      5.43 o 
  -1   8   4      361.83      371.41      9.27 o 
   0   8   4      528.88      530.17     21.52 o 
   1   8   4      225.02      202.73     10.32 o 
   2   8   4      380.13      354.86      6.76 o 
   3   8   4      283.17      305.54     11.00 o 
   4   8   4        9.17       11.84      5.12 o 
   5   8   4       40.70       41.91      7.63 o 
   6   8   4        1.52       -1.26      5.63 o 
   7   8   4       33.97       44.14     16.80 o 
  -9   9   4       37.16       26.03     13.08 o 
  -8   9   4       65.49       60.12     13.40 o 
  -7   9   4        4.81       -5.39      9.29 o 
  -6   9   4       48.07       39.02     11.45 o 
  -5   9   4      126.12      128.99     12.33 o 
  -4   9   4      205.00      245.76     21.88 o 
  -3   9   4       46.73       40.17      8.01 o 
  -2   9   4      205.08      193.91      9.44 o 
  -1   9   4     1414.30     1320.87     36.63 o 
   0   9   4      391.22      335.28     11.74 o 
   1   9   4       11.25        7.85     11.22 o 
   2   9   4       20.84       24.60      3.96 o 
   3   9   4      241.71      237.80    133.34 o 
   4   9   4      125.69      152.17     14.50 o 
   5   9   4       11.72        5.12      9.73 o 
   6   9   4      111.97      106.98     25.31 o 
  -8  10   4        7.83        6.87     11.53 o 
  -7  10   4       69.97       80.23     18.88 o 
  -6  10   4       59.26       48.73     15.03 o 
  -5  10   4       15.11       21.06      9.25 o 
  -4  10   4      135.35      135.90     13.94 o 
  -3  10   4      316.77      307.38     16.72 o 
  -2  10   4       11.76        7.50      5.97 o 
  -1  10   4        0.11        3.03      5.04 o 
   0  10   4       72.98       58.13     24.39 o 
   1  10   4      120.56      125.41     25.18 o 
   2  10   4       28.60       22.35     41.29 o 
   3  10   4      425.74      423.29     41.37 o 
   4  10   4        7.92        1.54     11.84 o 
   5  10   4       68.53       77.52     12.76 o 
   6  10   4       46.48       15.32     24.64 o 
  -7  11   4        1.54      -15.74     15.74 o 
  -6  11   4      103.57      118.65     15.32 o 
  -5  11   4       84.55      102.36     18.50 o 
  -4  11   4      200.83      208.16     16.85 o 
  -3  11   4      501.46      492.12     24.49 o 
  -2  11   4       15.44       -2.56      8.71 o 
  -1  11   4     1557.52     1563.67     64.45 o 
   0  11   4       14.75        9.10     16.37 o 
   1  11   4     1042.78     1008.63     33.50 o 
   2  11   4       11.24       34.50     75.52 o 
   3  11   4      292.17      291.27     23.16 o 
   4  11   4       20.03       27.56     11.63 o 
  -6  12   4       22.69       14.55     15.70 o 
  -5  12   4       10.97       13.78     14.81 o 
  -4  12   4        9.69        8.66     11.17 o 
  -3  12   4       12.40       20.90     15.93 o 
  -2  12   4        0.01       -2.05     14.24 o 
  -1  12   4        8.06        9.73     11.32 o 
   0  12   4       61.70       76.75     13.47 o 
   1  12   4       68.21     -160.21    160.21 o 
   2  12   4        0.57       -5.12     10.25 o 
   3  12   4        0.29      -12.24     12.24 o 
  -4  13   4       11.33        7.63     12.76 o 
  -3  13   4       40.41       45.50     14.96 o 
  -2  13   4       67.64       97.86     16.55 o 
  -1  13   4       86.75       86.53     14.29 o 
   0 -14   5        3.42       -4.61     15.88 o 
   1 -14   5       94.43      110.08     18.98 o 
  -3 -13   5       25.34       29.25     18.85 o 
  -2 -13   5      101.44      128.60     28.23 o 
  -1 -13   5       94.66       95.36     13.68 o 
   0 -13   5       43.77       50.88     11.30 o 
   1 -13   5       64.63       44.12     11.52 o 
   2 -13   5        2.27       13.27     12.86 o 
   3 -13   5        3.55       48.26     20.44 o 
   4 -13   5      427.61      519.52     41.29 o 
  -5 -12   5       25.40        7.63     24.49 o 
  -4 -12   5       14.51        8.15     14.86 o 
  -3 -12   5       59.96       36.27     23.98 o 
  -2 -12   5      215.24      247.71     15.37 o 
  -1 -12   5       58.07       74.51     10.22 o 
   0 -12   5       67.46       73.46     11.13 o 
   1 -12   5       16.27       10.53     10.16 o 
   2 -12   5      218.13      227.28     21.83 o 
   3 -12   5       17.67       28.80     13.39 o 
   4 -12   5       74.77       72.01     15.95 o 
   5 -12   5      273.86      248.16     21.08 o 
  -6 -11   5        0.03       -3.64     14.40 o 
  -5 -11   5      378.41      482.06     40.73 o 
  -4 -11   5       95.41       90.79     18.96 o 
  -3 -11   5      292.63      320.12     15.83 o 
  -2 -11   5        2.15        0.78      7.40 o 
  -1 -11   5      127.65       98.98      9.40 o 
   0 -11   5       94.26       88.68     10.59 o 
   1 -11   5        2.25       14.77      9.55 o 
   2 -11   5      156.55      191.48     41.24 o 
   3 -11   5       79.06       92.88     14.09 o 
   4 -11   5        6.09       -3.81     13.01 o 
   5 -11   5        2.80      -10.41     10.41 o 
   6 -11   5      187.64      192.29     22.98 o 
  -7 -10   5       12.30       -1.02     17.01 o 
  -6 -10   5      105.13      118.04     25.57 o 
  -5 -10   5       71.95       78.34     11.63 o 
  -4 -10   5       28.85       26.18      8.81 o 
  -3 -10   5        3.60       -0.40      4.68 o 
  -2 -10   5      687.13      738.32     19.77 o 
  -1 -10   5       94.72       90.10     10.12 o 
   0 -10   5     1146.72     1301.36     32.53 o 
   1 -10   5       99.65      109.30      9.46 o 
   2 -10   5      429.31      443.67     21.20 o 
   3 -10   5      170.72      163.26     13.10 o 
   4 -10   5      101.80       88.37     11.47 o 
   5 -10   5       84.40       73.56     11.76 o 
   6 -10   5       10.10       15.78     10.83 o 
   7 -10   5      117.96       81.86     14.71 o 
  -8  -9   5       18.85       -7.63     11.27 o 
  -7  -9   5       37.86       30.91      9.86 o 
  -6  -9   5        7.58       -8.20      8.20 o 
  -5  -9   5      107.70      109.85     11.37 o 
  -4  -9   5      155.76      158.24      7.83 o 
  -3  -9   5      292.91      288.19     10.34 o 
  -2  -9   5        8.20       10.76      3.59 o 
  -1  -9   5     3429.48     3562.73     63.05 o 
   0  -9   5       45.90       33.35      5.53 o 
   1  -9   5       84.84       77.69      6.78 o 
   2  -9   5       70.72       80.59      6.39 o 
   3  -9   5      109.91       95.37      7.02 o 
   4  -9   5      314.80      317.30     13.11 o 
   5  -9   5        0.82       14.44      8.53 o 
   6  -9   5       90.49      107.99     19.44 o 
   7  -9   5       20.45       11.07     17.88 o 
   8  -9   5       94.82       94.09     35.38 o 
  -8  -8   5      196.93      235.97     39.40 o 
  -7  -8   5       16.86       24.94      9.41 o 
  -6  -8   5        1.46       -5.62      8.17 o 
  -5  -8   5      509.84      497.83     14.63 o 
  -4  -8   5        3.01       -4.10      4.38 o 
  -3  -8   5      612.61      621.89     14.70 o 
  -2  -8   5      227.44      217.24      6.05 o 
  -1  -8   5      463.11      460.40     10.03 o 
   0  -8   5        8.55        8.33      2.30 o 
   1  -8   5      200.12      204.24      6.48 o 
   2  -8   5      198.93      183.00     16.06 o 
   3  -8   5       68.51       79.07     28.49 o 
   4  -8   5       93.06       95.80      7.35 o 
   5  -8   5       23.90       15.54      6.53 o 
   6  -8   5      291.25      325.18     15.39 o 
   7  -8   5      343.19      367.94     16.78 o 
   8  -8   5        1.22        9.00     10.13 o 
  -9  -7   5      689.05      667.40     44.37 o 
  -8  -7   5      181.75      173.39     16.37 o 
  -7  -7   5        3.55       -9.26     17.45 o 
  -6  -7   5       40.68       21.84      3.89 o 
  -5  -7   5      435.01      402.29     11.22 o 
  -4  -7   5       28.15       27.87      2.95 o 
  -3  -7   5      603.38      526.21      9.97 o 
  -2  -7   5       15.90       14.74      2.56 o 
  -1  -7   5      120.94      115.98      8.61 o 
   0  -7   5       53.64       53.72      3.75 o 
   1  -7   5       42.62       43.07      2.64 o 
   2  -7   5      653.34      666.18     20.03 o 
   3  -7   5      177.64      156.65      9.07 o 
   4  -7   5       31.77       27.09     16.09 o 
   5  -7   5      513.78      516.17     33.51 o 
   6  -7   5      405.27      357.24     15.34 o 
   7  -7   5       57.65       60.57      8.96 o 
   8  -7   5       69.34       90.63     28.72 o 
   9  -7   5        1.06       -6.84      8.92 o 
  -9  -6   5       12.05        9.27     10.68 o 
  -8  -6   5       11.08       10.14     11.55 o 
  -7  -6   5       32.79       25.82      5.80 o 
  -6  -6   5      619.49      559.62     17.62 o 
  -5  -6   5     1090.83     1087.71     17.93 o 
  -4  -6   5      955.64     1036.76     17.44 o 
  -3  -6   5      860.16      883.27     19.57 o 
  -2  -6   5      825.20      780.53     11.86 o 
  -1  -6   5       81.88       86.27      2.65 o 
   0  -6   5      454.77      448.31      9.19 o 
   1  -6   5        8.63       11.42      5.12 o 
   2  -6   5      400.10      348.99      9.30 o 
   3  -6   5        3.72        3.83      5.55 o 
   4  -6   5        5.02        7.62      8.66 o 
   5  -6   5       20.78       24.90     15.42 o 
   6  -6   5      649.48      638.38     24.46 o 
   7  -6   5      148.12      154.25     15.47 o 
   8  -6   5       25.35        9.41      8.86 o 
   9  -6   5        7.10       -5.39      8.24 o 
 -10  -5   5        3.45       28.69     15.46 o 
  -9  -5   5      112.26      116.66     14.96 o 
  -8  -5   5        0.06       -0.26      5.49 o 
  -7  -5   5      235.72      228.35     10.74 o 
  -6  -5   5        0.82       -3.64      3.64 o 
  -5  -5   5      973.14     1022.54     26.77 o 
  -4  -5   5      109.12      116.06      3.98 o 
  -3  -5   5       72.23       92.32      3.39 o 
  -2  -5   5     1322.23     1208.36     18.04 o 
  -1  -5   5       85.46       85.26      2.97 o 
   0  -5   5        4.49        1.28      3.07 o 
   1  -5   5      333.14      367.20      6.87 o 
   2  -5   5     2820.40     3087.81     46.50 o 
   3  -5   5        1.27        5.36      4.54 o 
   4  -5   5      222.48      198.06     10.00 o 
   5  -5   5      351.64      340.12     12.79 o 
   6  -5   5       65.48       66.60      7.38 o 
   7  -5   5       62.61       56.00      8.37 o 
   8  -5   5       54.71       46.80     10.82 o 
   9  -5   5      304.59      261.67     14.68 o 
 -10  -4   5        8.15       -6.28     11.87 o 
  -9  -4   5        2.67       10.76      7.20 o 
  -8  -4   5       73.58       67.71      7.15 o 
  -7  -4   5      222.80      216.57      8.71 o 
  -6  -4   5      575.32      592.53     11.90 o 
  -5  -4   5        7.70        9.81      2.74 o 
  -4  -4   5      285.35      270.76     16.91 o 
  -3  -4   5     1072.46     1092.08     15.30 o 
  -2  -4   5      408.08      411.34      7.35 o 
  -1  -4   5      528.43      587.66      8.47 o 
   0  -4   5     3399.48     3615.07     46.30 o 
   1  -4   5        0.29       26.05      4.94 o 
   2  -4   5       51.75       63.62      3.43 o 
   3  -4   5     2819.10     2909.32     43.80 o 
   4  -4   5      116.14      110.48      7.20 o 
   5  -4   5      196.02      223.92     16.63 o 
   6  -4   5       99.86       92.31      5.85 o 
   7  -4   5       30.39       25.71      7.70 o 
   8  -4   5        5.62        8.67      5.93 o 
   9  -4   5      188.04      200.20     18.29 o 
 -10  -3   5      105.60      127.54     26.36 o 
  -9  -3   5        0.55        1.22      5.35 o 
  -8  -3   5      782.48      774.91     40.65 o 
  -7  -3   5      431.81      449.81     12.90 o 
  -6  -3   5      302.74      325.28     11.89 o 
  -5  -3   5      249.49      241.84      8.45 o 
  -4  -3   5      142.17      128.89      4.00 o 
  -3  -3   5        3.84       10.54      4.59 o 
  -2  -3   5      196.06      204.63      4.11 o 
  -1  -3   5        0.35        2.02      1.35 o 
   0  -3   5     1307.22     1199.34     16.52 o 
   1  -3   5      302.99      244.64      4.49 o 
   2  -3   5      377.61      426.69     11.68 o 
   3  -3   5       53.05       58.32      7.04 o 
   4  -3   5     1955.73     2033.29     35.99 o 
   5  -3   5       23.11       31.77      4.16 o 
   6  -3   5        3.87        8.29      3.78 o 
   7  -3   5       22.42       14.94      5.35 o 
   8  -3   5      843.37      871.35     50.70 o 
   9  -3   5       35.58       38.69     18.98 o 
  10  -3   5       65.09       73.65     16.27 o 
 -10  -2   5       46.54       72.17     11.37 o 
  -9  -2   5       53.62       54.79     10.76 o 
  -8  -2   5      147.22      125.08      7.70 o 
  -7  -2   5      126.19      133.76      6.27 o 
  -6  -2   5      759.73      756.11     15.60 o 
  -5  -2   5      390.93      431.12      8.95 o 
  -4  -2   5      437.64      458.53      8.22 o 
  -3  -2   5      766.35      656.54     10.67 o 
  -2  -2   5     1044.42     1172.94     15.88 o 
  -1  -2   5      230.47      203.35      3.71 o 
   0  -2   5      282.00      254.33      8.33 o 
   1  -2   5       94.10      108.28      3.14 o 
   2  -2   5      203.11      218.73      4.81 o 
   3  -2   5      232.92      200.37      5.22 o 
   4  -2   5      292.34      273.11      8.91 o 
   5  -2   5       19.61       19.45      2.75 o 
   6  -2   5      254.19      262.49      7.32 o 
   7  -2   5        0.66        4.20      5.24 o 
   8  -2   5        2.96       12.50      9.27 o 
   9  -2   5       69.35       69.85     10.55 o 
  10  -2   5       95.65       94.67     13.49 o 
 -11  -1   5        2.18      -13.32     13.32 o 
 -10  -1   5      164.52      168.90     13.28 o 
  -9  -1   5       32.22       22.53      7.39 o 
  -8  -1   5       12.24       12.31      4.56 o 
  -7  -1   5        8.29        6.64      4.28 o 
  -6  -1   5        7.93        6.95      3.59 o 
  -5  -1   5        5.94       14.86      2.93 o 
  -4  -1   5     1968.91     1994.14     26.41 o 
  -3  -1   5      227.38      266.32      5.22 o 
  -2  -1   5     4362.31     4581.82     61.03 o 
  -1  -1   5      235.86      176.92     13.58 o 
   0  -1   5     2901.89     2625.48     25.38 o 
   1  -1   5       55.36       40.04      1.58 o 
   2  -1   5     1545.39     1414.23     16.73 o 
   3  -1   5      109.62      103.65      3.54 o 
   4  -1   5      649.29      678.41     11.77 o 
   5  -1   5      114.18      109.10      5.61 o 
   6  -1   5      589.72      588.15     19.62 o 
   7  -1   5      456.45      431.99     19.73 o 
   8  -1   5       99.51      121.50     10.20 o 
   9  -1   5       28.17       33.86      9.14 o 
  10  -1   5       56.51       87.10     24.75 o 
 -11   0   5        5.16        6.66     11.22 o 
 -10   0   5      617.54      664.66     32.69 o 
  -9   0   5      275.08      271.88     13.53 o 
  -8   0   5        0.72        3.87      4.79 o 
  -7   0   5      420.67      422.53     10.71 o 
  -6   0   5       76.22       71.57      8.76 o 
  -5   0   5     1117.75     1151.61     20.99 o 
  -4   0   5       56.42       60.37      3.35 o 
  -3   0   5       76.58       51.98      3.22 o 
  -2   0   5       53.25       93.28      3.54 o 
  -1   0   5      739.64      686.61      9.62 o 
   0   0   5      277.86      333.25      4.08 o 
   1   0   5      862.86      880.94      9.94 o 
   2   0   5        2.67       -1.71      1.71 o 
   3   0   5      155.77      172.65      4.20 o 
   4   0   5      602.19      596.50     10.94 o 
   5   0   5       82.32       85.20      6.81 o 
   6   0   5        1.41        1.96      6.63 o 
   7   0   5        2.09        6.70      4.73 o 
   8   0   5        0.89        0.27      6.15 o 
   9   0   5        0.09        8.74     22.77 o 
  10   0   5       14.05        1.48      8.99 o 
 -11   1   5      815.75      797.97     40.94 o 
 -10   1   5       85.70       72.80     12.76 o 
  -9   1   5        1.53       19.96     16.70 o 
  -8   1   5       14.74       16.71     10.84 o 
  -7   1   5        0.76       -0.53      5.61 o 
  -6   1   5       78.75       86.30      6.35 o 
  -5   1   5        2.19        2.05      3.41 o 
  -4   1   5     1359.01     1423.55     21.11 o 
  -3   1   5     1744.92     1825.46     27.10 o 
  -2   1   5      264.55      277.96      5.87 o 
  -1   1   5      191.69      229.73      4.60 o 
   0   1   5     3873.00     3885.96     38.56 o 
   1   1   5      247.94      246.59      3.92 o 
   2   1   5     4631.04     5371.88     53.35 o 
   3   1   5      365.52      397.24      6.67 o 
   4   1   5      148.47      152.95      4.54 o 
   5   1   5      673.01      684.05     20.78 o 
   6   1   5       45.80       29.97      3.95 o 
   7   1   5      464.56      448.14     13.50 o 
   8   1   5       16.09       10.28     11.73 o 
   9   1   5        1.05       13.96      7.27 o 
 -11   2   5      155.14      166.46     19.88 o 
 -10   2   5      371.01      343.37     17.06 o 
  -9   2   5       10.26        0.58     10.89 o 
  -8   2   5       78.19       79.50     13.04 o 
  -7   2   5      205.91      203.49     13.68 o 
  -6   2   5      320.79      257.32     13.59 o 
  -5   2   5        1.13        5.64      4.78 o 
  -4   2   5      921.87      912.46     20.54 o 
  -3   2   5      486.43      512.95     10.35 o 
  -2   2   5       74.51       48.21      3.44 o 
  -1   2   5       91.29       64.43      8.71 o 
   0   2   5       82.00       87.26      4.00 o 
   1   2   5     2800.73     2811.48     37.22 o 
   2   2   5       69.05       91.95      2.89 o 
   3   2   5      259.01      251.81      5.74 o 
   4   2   5      138.96      125.48      3.64 o 
   5   2   5      583.68      572.53      9.87 o 
   6   2   5        6.65        2.57      2.79 o 
   7   2   5     1650.84     1623.66     34.15 o 
   8   2   5      105.32      105.69      8.39 o 
   9   2   5       33.45       29.25      7.63 o 
 -11   3   5       81.94       52.77     21.06 o 
 -10   3   5      218.48      263.11     22.29 o 
  -9   3   5       17.54       16.59      8.43 o 
  -8   3   5      951.15      945.22     31.97 o 
  -7   3   5      241.54      250.97     15.09 o 
  -6   3   5     1401.99     1295.99     35.13 o 
  -5   3   5      197.93      200.90     12.17 o 
  -4   3   5     1009.63     1056.80     19.07 o 
  -3   3   5       49.52       17.92      2.88 o 
  -2   3   5      107.40      112.72      4.42 o 
  -1   3   5     2029.69     2102.79     29.52 o 
   0   3   5      800.89      889.55     10.94 o 
   1   3   5      156.72      130.71      3.10 o 
   2   3   5     1527.54     1632.58     18.72 o 
   3   3   5      667.97      672.03      9.01 o 
   4   3   5     1824.45     1801.50     22.61 o 
   5   3   5       20.21       26.94      2.48 o 
   6   3   5      256.40      246.39      8.58 o 
   7   3   5        0.06        0.03      6.92 o 
   8   3   5       98.61      106.88     15.78 o 
   9   3   5       23.44      -11.03     11.03 o 
 -11   4   5      270.06      310.89     36.73 o 
 -10   4   5      271.98      272.05     61.69 o 
  -9   4   5      209.29      219.66     18.42 o 
  -8   4   5      154.19      163.76     14.64 o 
  -7   4   5      204.49      199.40     12.84 o 
  -6   4   5       43.15       49.59      7.44 o 
  -5   4   5       28.27       28.45      6.50 o 
  -4   4   5     6500.18     6977.19    121.61 o 
  -3   4   5     4103.74     4463.26     70.47 o 
  -2   4   5      792.84      861.33     15.94 o 
  -1   4   5        3.12       -0.56      2.08 o 
   0   4   5     1608.04     1655.38     20.83 o 
   1   4   5       12.57        8.18      1.78 o 
   2   4   5     2156.13     2167.97     24.56 o 
   3   4   5      176.53      165.90      3.64 o 
   4   4   5       54.82       58.08      2.92 o 
   5   4   5      393.11      396.69     12.53 o 
   6   4   5        0.22        4.71      5.87 o 
   7   4   5       34.51       32.85      5.90 o 
   8   4   5       65.72       56.75     10.85 o 
   9   4   5       24.98       20.91     10.83 o 
 -10   5   5      256.27      246.49     20.53 o 
  -9   5   5       10.98       23.73     19.47 o 
  -8   5   5       55.05       59.90     10.09 o 
  -7   5   5        0.08       10.22     10.11 o 
  -6   5   5       11.20       18.04      9.36 o 
  -5   5   5      141.51      107.65     10.74 o 
  -4   5   5     2074.29     2166.80     52.15 o 
  -3   5   5       28.63       35.61      5.56 o 
  -2   5   5        0.02       -3.52      3.58 o 
  -1   5   5       11.40       23.47      2.78 o 
   0   5   5      793.66      775.12     11.57 o 
   1   5   5       86.69       80.74     10.68 o 
   2   5   5      294.23      311.44      5.90 o 
   3   5   5      449.05      451.79      7.69 o 
   4   5   5       72.98       66.70      2.31 o 
   5   5   5       90.42       90.38      3.58 o 
   6   5   5       75.21       98.13      8.30 o 
   7   5   5      220.89      259.93     42.63 o 
   8   5   5       78.65       66.80     11.16 o 
 -10   6   5        0.60       -1.37     14.46 o 
  -9   6   5      472.04      501.13     25.03 o 
  -8   6   5      326.12      351.84     19.19 o 
  -7   6   5      337.61      359.14     20.58 o 
  -6   6   5      117.78      132.45     28.13 o 
  -5   6   5       76.27       93.33     18.78 o 
  -4   6   5        2.18       -6.63      6.63 o 
  -3   6   5      418.64      411.21     17.09 o 
  -2   6   5       18.12        6.92      3.30 o 
  -1   6   5      150.97      124.80      7.71 o 
   0   6   5       15.99       15.50      4.12 o 
   1   6   5        2.05        0.90      1.98 o 
   2   6   5      407.75      406.65     10.91 o 
   3   6   5      208.93      223.93      5.43 o 
   4   6   5     6326.10     6309.47    101.09 o 
   5   6   5      176.56      187.13     26.33 o 
   6   6   5       60.83       62.11     11.53 o 
   7   6   5      179.55      195.33     13.83 o 
   8   6   5        8.48       11.42      9.22 o 
 -10   7   5        0.41       11.39     29.77 o 
  -9   7   5      440.24      397.03     25.12 o 
  -8   7   5      617.31      624.86     27.52 o 
  -7   7   5      772.27      808.87     45.06 o 
  -6   7   5     1632.29     1668.88     47.73 o 
  -5   7   5      263.63      305.76     15.37 o 
  -4   7   5     1840.09     1753.55     44.23 o 
  -3   7   5       37.36       43.86     10.99 o 
  -2   7   5        0.16        7.21      3.78 o 
  -1   7   5      561.14      557.24     12.76 o 
   0   7   5      783.20      753.40     15.15 o 
   1   7   5      920.64      959.44     15.77 o 
   2   7   5      847.48      855.23     13.10 o 
   3   7   5      161.07      165.01      9.86 o 
   4   7   5       58.77       43.13      5.78 o 
   5   7   5       68.97       78.17      6.52 o 
   6   7   5      105.41      106.33     12.23 o 
   7   7   5       64.89       53.04      9.54 o 
  -9   8   5      185.48      211.72     19.75 o 
  -8   8   5      253.56      256.98     22.49 o 
  -7   8   5       30.83       16.44      9.97 o 
  -6   8   5      610.08      620.97     27.07 o 
  -5   8   5      285.55      279.37     14.94 o 
  -4   8   5        0.11       -5.91      7.15 o 
  -3   8   5      246.13      246.98     14.47 o 
  -2   8   5       68.89       62.97     12.45 o 
  -1   8   5     2010.30     2015.91     40.81 o 
   0   8   5        3.80        1.74      3.07 o 
   1   8   5       38.47       33.32      3.17 o 
   2   8   5       66.13       61.29      3.74 o 
   3   8   5        2.40       -7.93     22.21 o 
   4   8   5      323.88      328.72     13.94 o 
   5   8   5        0.16       -4.05      6.10 o 
   6   8   5        6.03        9.93      8.99 o 
   7   8   5       24.31       10.09     15.58 o 
  -9   9   5        0.01        0.92     21.93 o 
  -8   9   5        0.84       20.81     16.29 o 
  -7   9   5      112.34      110.57     17.88 o 
  -6   9   5       48.11       34.36     12.98 o 
  -5   9   5        0.01        2.21     10.70 o 
  -4   9   5      314.94      310.46     16.08 o 
  -3   9   5      116.00      109.83     11.52 o 
  -2   9   5      256.28      253.41     13.22 o 
  -1   9   5      148.26      137.18     10.24 o 
   0   9   5       83.09       58.35      7.48 o 
   1   9   5        0.03       -4.43      8.71 o 
   2   9   5       11.80        0.61     12.53 o 
   3   9   5      126.02      143.92     20.16 o 
   4   9   5        6.05       10.20      7.63 o 
   5   9   5       33.48       30.74     11.27 o 
   6   9   5      115.44       68.24     25.82 o 
  -8  10   5        2.96        5.16     12.15 o 
  -7  10   5      135.32      129.30     15.96 o 
  -6  10   5        0.87       10.46      9.73 o 
  -5  10   5      453.80      487.63     23.19 o 
  -4  10   5      140.89      142.12     12.41 o 
  -3  10   5      485.57      485.50     21.12 o 
  -2  10   5       24.07       14.21      9.94 o 
  -1  10   5       10.50       -2.50     16.14 o 
   0  10   5       44.03       63.48     10.81 o 
   1  10   5      152.14      124.72     32.10 o 
   2  10   5      349.61      343.84     66.55 o 
   3  10   5        9.40       -0.80    113.95 o 
   4  10   5      105.01       81.97     12.30 o 
   5  10   5      188.94      164.72     29.05 o 
  -7  11   5      122.00      125.66     16.94 o 
  -6  11   5       43.92       43.04     15.49 o 
  -5  11   5       67.16       51.73     11.27 o 
  -4  11   5       29.30       40.02      9.61 o 
  -3  11   5       29.65       30.23     12.71 o 
  -2  11   5       63.51       55.44     15.83 o 
  -1  11   5        0.00      -18.18     35.61 o 
   0  11   5       41.17       62.04     11.78 o 
   1  11   5      161.66      162.44    205.09 o 
   2  11   5        3.77       49.12     88.74 o 
   3  11   5      157.32      117.53     14.70 o 
   4  11   5       81.37       99.19     14.86 o 
  -6  12   5       58.61       60.21     15.60 o 
  -5  12   5       19.98        8.15     14.35 o 
  -4  12   5       11.25       -1.54     12.35 o 
  -3  12   5       13.33       -2.05      9.68 o 
  -2  12   5       10.79       10.20     10.71 o 
  -1  12   5        3.51       -7.63     11.73 o 
   0  12   5       39.17       39.30     11.37 o 
   2  12   5       51.96       52.16     19.93 o 
   3  12   5       44.23       32.28     13.37 o 
  -4  13   5        0.24       34.38     17.01 o 
  -3  13   5      291.23      343.68     31.87 o 
  -2  13   5       24.76       20.90     17.37 o 
  -1  13   5        3.65      -13.37     13.37 o 
  -3 -13   6        4.43        9.73     24.59 o 
  -2 -13   6       92.92       98.73     26.08 o 
  -1 -13   6       10.07       20.13     11.16 o 
   0 -13   6       28.95       28.10     16.60 o 
   1 -13   6      134.39      132.35     15.00 o 
   2 -13   6       15.39       -7.50     14.83 o 
   3 -13   6      294.97      310.89     31.92 o 
   4 -13   6      121.22      139.61     27.26 o 
  -4 -12   6       45.24       83.61     26.49 o 
  -3 -12   6        0.85        4.61     22.08 o 
  -2 -12   6      125.80      157.11     13.93 o 
  -1 -12   6      143.31      174.62     13.04 o 
   0 -12   6        0.18       -7.58      8.71 o 
   1 -12   6      375.46      459.55     24.99 o 
   2 -12   6        9.32       11.81      8.87 o 
   3 -12   6      113.18      116.00     13.73 o 
   4 -12   6      373.13      332.50     48.31 o 
   5 -12   6      172.04      202.12     20.00 o 
  -6 -11   6        0.01      -16.91     16.91 o 
  -5 -11   6       49.63       36.27     19.37 o 
  -4 -11   6       92.62       82.79     18.55 o 
  -3 -11   6       26.54       38.36     27.59 o 
  -2 -11   6       40.86       55.37      9.12 o 
  -1 -11   6      172.19      166.79     12.78 o 
   0 -11   6        2.65       -2.10      9.68 o 
   1 -11   6       32.99       32.33     10.27 o 
   2 -11   6       23.27       17.46      8.44 o 
   3 -11   6       43.96       49.46     12.68 o 
   4 -11   6       16.62       12.43      9.45 o 
   5 -11   6        5.20        8.20     14.79 o 
   6 -11   6       13.51        6.73     13.58 o 
  -7 -10   6        5.91       -5.64     16.45 o 
  -6 -10   6       19.90       23.00     16.29 o 
  -5 -10   6      506.59      517.47     39.14 o 
  -4 -10   6      249.15      270.11     17.70 o 
  -3 -10   6       87.51      100.89     15.86 o 
  -2 -10   6       71.92       87.65      9.73 o 
  -1 -10   6      495.41      525.91     16.96 o 
   0 -10   6       26.37       22.58      9.20 o 
   1 -10   6      576.99      555.45     19.93 o 
   2 -10   6       16.05       14.40     10.56 o 
   3 -10   6      163.59      162.01     16.17 o 
   4 -10   6       60.52       42.96     16.75 o 
   5 -10   6      482.82      512.34     26.81 o 
   6 -10   6      243.17      239.24     21.95 o 
   7 -10   6      571.04      648.73     37.87 o 
  -7  -9   6       79.96       83.06     11.37 o 
  -6  -9   6       91.39       92.53     12.19 o 
  -5  -9   6      708.97      684.64     27.26 o 
  -4  -9   6       89.65       82.30      7.10 o 
  -3  -9   6      229.64      235.64      9.67 o 
  -2  -9   6      341.98      309.54     16.50 o 
  -1  -9   6       20.50       15.40      3.87 o 
   0  -9   6     2988.73     3066.93     57.82 o 
   1  -9   6      181.09      167.35     10.02 o 
   2  -9   6      150.33      123.48     14.93 o 
   3  -9   6      177.08      153.94      9.12 o 
   4  -9   6      196.03      225.43     11.94 o 
   5  -9   6        1.03       -0.94     23.08 o 
   6  -9   6       14.06       20.97      9.52 o 
   7  -9   6       28.03       12.69      9.30 o 
   8  -9   6        0.09       -6.13     18.19 o 
  -8  -8   6        0.59        5.44      9.21 o 
  -7  -8   6       39.06       44.11     16.39 o 
  -6  -8   6       27.29       10.11     18.47 o 
  -5  -8   6      149.29      144.95     21.47 o 
  -4  -8   6      104.06      114.93      6.64 o 
  -3  -8   6      159.48      144.45      5.39 o 
  -2  -8   6      181.36      187.25      9.09 o 
  -1  -8   6       34.41       29.10      3.27 o 
   0  -8   6      356.73      334.54      9.33 o 
   1  -8   6      505.66      484.18     11.24 o 
   2  -8   6      127.91       88.94     19.55 o 
   3  -8   6     2381.62     2344.81     51.46 o 
   4  -8   6      154.37      143.19     11.94 o 
   5  -8   6       55.03       56.00      7.91 o 
   6  -8   6      861.19      890.97     28.20 o 
   7  -8   6      932.99      906.87     30.72 o 
   8  -8   6      114.48       91.12     12.44 o 
  -9  -7   6      120.13       97.63     18.14 o 
  -8  -7   6      129.36       99.01     13.25 o 
  -7  -7   6       73.10       68.12     19.21 o 
  -6  -7   6       10.37       14.53      5.89 o 
  -5  -7   6       55.09       37.41      5.62 o 
  -4  -7   6      214.73      228.13     10.22 o 
  -3  -7   6      197.25      172.36      5.85 o 
  -2  -7   6      525.09      515.82      9.32 o 
  -1  -7   6       24.75       25.21      3.07 o 
   0  -7   6        7.31        7.13      3.36 o 
   1  -7   6       79.24       77.96      3.82 o 
   2  -7   6        0.19        3.85      2.34 o 
   3  -7   6      156.84      174.85      8.63 o 
   4  -7   6      294.49      269.05     16.47 o 
   5  -7   6      292.60      321.61     13.35 o 
   6  -7   6      523.75      511.58     19.50 o 
   7  -7   6      193.12      208.30     12.55 o 
   8  -7   6        1.43       -3.88      8.49 o 
   9  -7   6       97.11       89.55     15.06 o 
  -9  -6   6       44.29       18.93     13.33 o 
  -8  -6   6      339.96      315.91     21.57 o 
  -7  -6   6       59.44       66.35     15.01 o 
  -6  -6   6      338.08      343.60     12.20 o 
  -5  -6   6       45.71       42.29      4.87 o 
  -4  -6   6      133.84      169.38      5.66 o 
  -3  -6   6     1093.96     1122.47     20.04 o 
  -2  -6   6      124.32      131.97      5.76 o 
  -1  -6   6      744.76      732.30     12.64 o 
   0  -6   6        6.84       12.08      2.78 o 
   1  -6   6       44.89       40.13      3.02 o 
   2  -6   6      358.45      324.10     10.61 o 
   3  -6   6      182.44      154.98     13.81 o 
   4  -6   6     1051.96      988.13     25.24 o 
   5  -6   6      418.63      381.44     15.21 o 
   6  -6   6       54.86       48.31      7.76 o 
   7  -6   6       18.40       18.46      7.70 o 
   8  -6   6       73.30       59.10     10.20 o 
   9  -6   6      144.86      145.95     13.82 o 
 -10  -5   6       40.20       29.77     16.97 o 
  -9  -5   6      254.99      247.28     14.36 o 
  -8  -5   6      186.00      172.27     10.62 o 
  -7  -5   6       20.45       33.84      6.32 o 
  -6  -5   6       12.73       14.81      3.95 o 
  -5  -5   6      209.67      203.48      6.51 o 
  -4  -5   6      133.86      144.49      5.17 o 
  -3  -5   6     3512.53     3480.93     60.07 o 
  -2  -5   6      658.05      655.59     11.98 o 
  -1  -5   6       81.30       68.31      3.11 o 
   0  -5   6       11.05        2.44      3.41 o 
   1  -5   6        6.24       26.59      4.66 o 
   2  -5   6     3536.15     3550.78     48.61 o 
   3  -5   6       20.29       35.07      4.84 o 
   4  -5   6     2764.21     2706.25     79.26 o 
   5  -5   6      144.14      131.76      8.33 o 
   6  -5   6      300.22      304.56     13.14 o 
   7  -5   6      246.46      261.87     13.82 o 
   8  -5   6       13.16       20.90      9.82 o 
   9  -5   6       83.66       90.59     11.09 o 
 -10  -4   6      182.31      213.07     14.43 o 
  -9  -4   6      175.48      167.21     11.16 o 
  -8  -4   6        1.70       18.22     15.70 o 
  -7  -4   6     1553.36     1503.63     29.71 o 
  -6  -4   6      102.17      111.87      5.17 o 
  -5  -4   6      754.33      731.34     14.65 o 
  -4  -4   6       17.12       11.46      2.37 o 
  -3  -4   6      598.50      607.61      9.47 o 
  -2  -4   6       52.06       48.02      5.92 o 
  -1  -4   6      468.19      485.17      7.04 o 
   0  -4   6     1083.79      959.65     15.03 o 
   1  -4   6     1128.09     1272.01     16.52 o 
   2  -4   6      350.53      398.86      7.59 o 
   3  -4   6        3.79        4.84      3.95 o 
   4  -4   6       15.63       26.63      7.69 o 
   5  -4   6     1145.02     1140.22     28.23 o 
   6  -4   6       81.30       60.96      9.22 o 
   7  -4   6        3.22        3.85      7.15 o 
   8  -4   6       27.91       34.98      7.40 o 
   9  -4   6        5.39       -6.81     12.76 o 
 -10  -3   6        0.00        2.82      8.19 o 
  -9  -3   6       66.31       66.91      7.50 o 
  -8  -3   6      150.96      170.24     20.29 o 
  -7  -3   6        4.29       -0.51      4.38 o 
  -6  -3   6      632.28      679.49     14.11 o 
  -5  -3   6       25.05       37.75      3.78 o 
  -4  -3   6      345.56      374.52      7.43 o 
  -3  -3   6        0.70        0.65      1.97 o 
  -2  -3   6      758.18      787.17     10.78 o 
  -1  -3   6      377.10      392.33      5.81 o 
   0  -3   6      137.04      215.71     11.27 o 
   1  -3   6       11.37       22.00      2.39 o 
   2  -3   6        0.13        0.66      3.59 o 
   3  -3   6       79.23       97.35      5.53 o 
   4  -3   6      571.05      568.92     14.44 o 
   5  -3   6     1676.97     1660.04     31.30 o 
   6  -3   6     2011.01     1973.75     37.66 o 
   7  -3   6       49.04       68.24      8.16 o 
   8  -3   6      527.92      528.83     27.51 o 
   9  -3   6        2.52        2.94     11.53 o 
 -10  -2   6        0.85       -1.78      6.51 o 
  -9  -2   6        0.13       -0.66      6.54 o 
  -8  -2   6       18.91        7.66      6.12 o 
  -7  -2   6      337.14      356.52     10.46 o 
  -6  -2   6       64.95       67.52      4.37 o 
  -5  -2   6        3.33        1.44      2.54 o 
  -4  -2   6      911.61      813.24     13.21 o 
  -3  -2   6     1593.04     1606.53     24.49 o 
  -2  -2   6        0.15        3.00      1.70 o 
  -1  -2   6     2873.88     3086.56     35.64 o 
   0  -2   6      644.12      586.92     14.24 o 
   1  -2   6      602.52      574.60      8.44 o 
   2  -2   6      327.33      273.80      5.29 o 
   3  -2   6      357.91      305.59     11.43 o 
   4  -2   6      229.89      214.09      7.22 o 
   5  -2   6      241.01      220.25      6.21 o 
   6  -2   6      918.11      915.07     20.80 o 
   7  -2   6     1599.84     1536.85     60.25 o 
   8  -2   6       78.73       61.13      8.35 o 
   9  -2   6      348.67      371.46     20.65 o 
 -11  -1   6       87.91       67.53     15.99 o 
 -10  -1   6       24.90       22.51     12.24 o 
  -9  -1   6       46.60       56.19     12.09 o 
  -8  -1   6      599.72      640.74     20.65 o 
  -7  -1   6        4.72        7.91      8.43 o 
  -6  -1   6      936.58      905.43     21.16 o 
  -5  -1   6       93.32       98.32      5.15 o 
  -4  -1   6        0.23       10.86      4.84 o 
  -3  -1   6     1451.06     1502.81     19.19 o 
  -2  -1   6     1579.62     1381.95     20.12 o 
  -1  -1   6     3988.02     3696.80     41.62 o 
   0  -1   6     4862.27     4864.96     46.71 o 
   1  -1   6     2504.09     2394.85     25.07 o 
   2  -1   6       60.40       59.93      2.11 o 
   3  -1   6      559.48      558.99      8.69 o 
   4  -1   6      232.05      207.51      6.27 o 
   5  -1   6        0.06        6.83      6.63 o 
   6  -1   6      394.28      429.44     11.04 o 
   7  -1   6       26.76       32.37      6.19 o 
   8  -1   6       58.96       63.36     10.04 o 
   9  -1   6       79.93       82.48     21.16 o 
 -11   0   6       70.75       59.59     12.91 o 
 -10   0   6      178.71      194.43     16.39 o 
  -9   0   6        5.49        6.02      5.66 o 
  -8   0   6      456.06      475.15     15.68 o 
  -7   0   6      201.80      180.96     12.40 o 
  -6   0   6      445.09      444.20     12.48 o 
  -5   0   6       38.61       22.58      3.91 o 
  -4   0   6       68.54       97.48      7.35 o 
  -3   0   6      209.68      151.47      9.20 o 
  -2   0   6      635.71      595.73     10.06 o 
  -1   0   6      378.74      378.90      6.34 o 
   0   0   6        1.13        0.08      1.28 o 
   1   0   6     3478.78     3946.03     38.04 o 
   2   0   6      157.76      240.08      5.28 o 
   3   0   6       38.26       60.62      3.87 o 
   4   0   6       90.96      104.01      4.54 o 
   5   0   6      398.48      399.47      9.99 o 
   6   0   6      158.88      160.11      7.16 o 
   7   0   6       15.32        7.93      4.82 o 
   8   0   6       52.16       51.15     23.08 o 
   9   0   6       29.33       18.41     11.73 o 
 -11   1   6        7.09        4.61     12.86 o 
 -10   1   6        0.02       12.30      9.22 o 
  -9   1   6      202.80      206.87     12.88 o 
  -8   1   6       86.05       75.39     15.42 o 
  -7   1   6      799.54      876.27     22.52 o 
  -6   1   6      779.39      811.45     19.16 o 
  -5   1   6        1.61       -1.54      5.11 o 
  -4   1   6      108.32      101.33      4.34 o 
  -3   1   6      208.27      231.02      5.83 o 
  -2   1   6       70.28       52.29      3.41 o 
  -1   1   6        1.09        0.26      1.83 o 
   0   1   6      423.73      448.41      6.71 o 
   1   1   6     4255.37     4585.91     43.18 o 
   2   1   6      443.48      424.63      5.83 o 
   3   1   6      629.49      659.28      9.43 o 
   4   1   6      539.29      524.09      9.89 o 
   5   1   6        4.28        7.31      3.08 o 
   6   1   6      117.69      115.35      6.16 o 
   7   1   6        1.31        4.71      5.91 o 
   8   1   6        4.49       -2.91      6.41 o 
   9   1   6      279.18      307.05     15.11 o 
 -11   2   6      201.24      215.80     21.26 o 
 -10   2   6      224.21      205.29     21.29 o 
  -9   2   6       99.43      105.00     12.70 o 
  -8   2   6        9.14        3.09      6.41 o 
  -7   2   6      120.61       93.25     14.50 o 
  -6   2   6       93.63      107.43     10.60 o 
  -5   2   6      150.94      131.86     12.09 o 
  -4   2   6      273.05      251.03      7.24 o 
  -3   2   6     1974.65     1889.75     60.87 o 
  -2   2   6        5.78       -1.80      2.52 o 
  -1   2   6      513.77      513.46      8.31 o 
   0   2   6     2610.34     2471.40     27.82 o 
   1   2   6      393.30      371.04      5.56 o 
   2   2   6     1491.30     1672.63     19.51 o 
   3   2   6      361.97      368.62      5.61 o 
   4   2   6      545.52      550.51      9.20 o 
   5   2   6       30.48       31.96      3.31 o 
   6   2   6      207.58      154.14      8.45 o 
   7   2   6      108.81       72.46      7.40 o 
   8   2   6       36.71       42.68      6.72 o 
   9   2   6        0.79       -4.53      8.48 o 
 -11   3   6      322.20      300.64     22.75 o 
 -10   3   6        1.04      -10.73     24.87 o 
  -9   3   6       25.38       32.57      9.90 o 
  -8   3   6      444.00      438.46     20.41 o 
  -7   3   6       76.66      104.52     11.39 o 
  -6   3   6      553.62      566.32     30.15 o 
  -5   3   6       36.40       53.30      7.12 o 
  -4   3   6     2987.35     2908.33     56.87 o 
  -3   3   6       89.65      101.72      4.82 o 
  -2   3   6      681.70      705.74     12.31 o 
  -1   3   6       42.79       43.29      2.79 o 
   0   3   6        3.24       19.37      2.05 o 
   1   3   6      962.49     1019.46     12.73 o 
   2   3   6      741.58      785.03     10.65 o 
   3   3   6      284.83      273.75      5.39 o 
   4   3   6       10.25       10.15      1.82 o 
   5   3   6      110.60      101.45      4.33 o 
   6   3   6       82.06       89.03      6.27 o 
   7   3   6       64.31       78.92      8.53 o 
   8   3   6      187.17      226.66     11.62 o 
   9   3   6      499.56      548.47     27.40 o 
 -10   4   6        8.07        0.08     10.07 o 
  -9   4   6       21.24       23.50      9.05 o 
  -8   4   6       86.29       88.56     11.00 o 
  -7   4   6       39.60       38.83     10.99 o 
  -6   4   6      552.64      582.67     21.58 o 
  -5   4   6       93.61       86.40     15.60 o 
  -4   4   6      268.96      224.86     12.55 o 
  -3   4   6      970.30      915.51     21.00 o 
  -2   4   6     1782.21     1886.24     30.20 o 
  -1   4   6     1102.94     1145.52     18.40 o 
   0   4   6        3.82        5.71      1.99 o 
   1   4   6       15.80       15.40      2.19 o 
   2   4   6       15.97       13.91      4.15 o 
   3   4   6      816.01      813.40     11.76 o 
   4   4   6        0.03       -1.07      2.08 o 
   5   4   6       20.95       12.93      2.93 o 
   6   4   6       15.22       10.25      5.64 o 
   7   4   6       63.69       55.56      6.29 o 
   8   4   6        4.35        6.24      8.98 o 
 -10   5   6       18.13       10.14     28.92 o 
  -9   5   6      134.01      157.39     18.08 o 
  -8   5   6        0.62        0.00     12.30 o 
  -7   5   6       78.79       62.81     11.72 o 
  -6   5   6       69.73       72.47     11.66 o 
  -5   5   6      400.65      398.89     30.77 o 
  -4   5   6       59.98       88.61      9.15 o 
  -3   5   6       66.46       62.52      7.28 o 
  -2   5   6       29.40       44.25      6.94 o 
  -1   5   6       97.32      140.75      5.87 o 
   0   5   6       17.66       14.01      2.70 o 
   1   5   6       71.88       75.59      3.46 o 
   2   5   6      120.14      117.09      3.62 o 
   3   5   6      510.44      496.89     16.78 o 
   4   5   6     2453.65     2383.02     29.55 o 
   5   5   6       17.75       15.89      3.59 o 
   6   5   6       93.50      125.05     10.52 o 
   7   5   6       16.67       11.44     17.19 o 
   8   5   6       70.05       79.61     12.46 o 
 -10   6   6      175.11      194.57     48.39 o 
  -9   6   6      223.77      196.30     19.82 o 
  -8   6   6        2.48       -9.39     13.55 o 
  -7   6   6        2.58        3.99      8.43 o 
  -6   6   6      321.29      312.70     16.68 o 
  -5   6   6     1213.52     1280.80     60.05 o 
  -4   6   6       94.33       66.38     17.57 o 
  -3   6   6     1960.07     1987.68     42.68 o 
  -2   6   6      512.06      520.33     12.73 o 
  -1   6   6     3348.13     3140.48     73.09 o 
   0   6   6      223.63      222.73      6.74 o 
   1   6   6     1236.36     1283.88     29.20 o 
   2   6   6      417.51      422.25      7.83 o 
   3   6   6     2195.67     2176.09     34.86 o 
   4   6   6      459.34      457.00     10.58 o 
   5   6   6       82.75       77.70      8.40 o 
   6   6   6      165.22      147.55     16.65 o 
   7   6   6       93.89       79.92     22.72 o 
   8   6   6       57.12       72.60     15.99 o 
 -10   7   6       38.24       25.98     13.18 o 
  -9   7   6      237.93      230.21     25.00 o 
  -8   7   6       16.16       13.96      9.53 o 
  -7   7   6       37.66       50.18     15.19 o 
  -6   7   6      324.50      331.48     19.78 o 
  -5   7   6     3069.78     3195.23     90.92 o 
  -4   7   6      131.74      127.34     17.45 o 
  -3   7   6      758.30      758.58     31.92 o 
  -2   7   6      720.25      703.06     20.54 o 
  -1   7   6      984.65     1000.75     31.02 o 
   0   7   6       21.60       31.63      4.10 o 
   1   7   6       31.78       22.10      3.35 o 
   2   7   6      132.41      120.50      4.31 o 
   3   7   6       69.50       85.00      5.23 o 
   4   7   6       66.05       64.43     47.70 o 
   5   7   6      113.44      114.58      7.99 o 
   6   7   6       17.39        3.92     10.12 o 
   7   7   6        2.55        1.93      9.55 o 
  -9   8   6        0.04       15.87     19.49 o 
  -8   8   6        2.15       -1.28     22.18 o 
  -7   8   6      142.93      121.44     16.03 o 
  -6   8   6      593.78      644.99     27.14 o 
  -5   8   6      781.91      800.90     29.35 o 
  -4   8   6      174.79      162.50     11.21 o 
  -3   8   6       43.05       51.10     17.52 o 
  -2   8   6       88.60       93.74      6.92 o 
  -1   8   6      325.79      327.87     19.14 o 
   0   8   6      161.80      150.66      6.63 o 
   1   8   6       52.95       64.12      4.52 o 
   2   8   6      184.80      200.28      9.25 o 
   3   8   6        5.02       12.52     27.23 o 
   4   8   6        9.80       14.12      7.76 o 
   5   8   6        0.06        4.05      8.10 o 
   6   8   6        3.78        1.64     22.26 o 
  -9   9   6      173.66      173.68     38.30 o 
  -8   9   6        2.04        4.89     10.76 o 
  -7   9   6       16.31        4.23     10.14 o 
  -6   9   6       13.45       11.62     19.19 o 
  -5   9   6      155.51      134.09     12.77 o 
  -4   9   6        0.08       -1.00      7.21 o 
  -3   9   6       58.16       51.81     10.22 o 
  -2   9   6       34.95       23.45      7.40 o 
  -1   9   6     1516.23     1430.91     38.53 o 
   0   9   6      102.29      131.70     14.93 o 
   1   9   6      367.08      412.58     20.88 o 
   2   9   6      403.10      394.58     32.43 o 
   3   9   6      381.08      425.05     20.21 o 
   4   9   6       11.69        6.66      7.12 o 
   5   9   6       17.14       16.39     23.11 o 
   6   9   6        4.28        3.02     15.78 o 
  -8  10   6       88.44       91.77     22.34 o 
  -7  10   6       34.78       25.43     15.41 o 
  -6  10   6      192.68      242.93     20.94 o 
  -5  10   6       15.31       19.59      9.18 o 
  -4  10   6      101.93      115.87     12.06 o 
  -3  10   6        2.44       -0.69      6.33 o 
  -2  10   6      302.01      319.75     32.69 o 
  -1  10   6       89.38      100.98     14.55 o 
   0  10   6       14.62       17.93      6.71 o 
   1  10   6      120.13      129.43     16.24 o 
   2  10   6       34.04       51.63     77.01 o 
   3  10   6       98.92      107.11     12.99 o 
   4  10   6       50.28       36.79      9.63 o 
   5  10   6      128.21      158.93     25.67 o 
  -7  11   6       11.99       32.82     14.37 o 
  -6  11   6       31.66       31.39     11.27 o 
  -5  11   6      132.87      125.89     16.98 o 
  -4  11   6       63.27       95.08     18.14 o 
  -3  11   6     1099.60     1232.49     61.99 o 
  -2  11   6        2.09       14.81     14.81 o 
  -1  11   6      225.76      225.23     20.39 o 
   0  11   6       34.64       18.50      9.73 o 
   1  11   6       90.24       65.24     70.24 o 
   2  11   6       22.40       11.91     20.49 o 
   3  11   6       97.32       75.93     15.37 o 
   4  11   6       65.55       85.71     17.62 o 
  -6  12   6       24.77       14.81     15.83 o 
  -5  12   6      186.50      191.87     30.74 o 
  -4  12   6      109.86       62.40     20.03 o 
  -3  12   6       27.55       31.25     18.50 o 
  -2  12   6       62.78       75.16     17.27 o 
  -1  12   6        2.68       -3.02     13.27 o 
   0  12   6        2.02       34.38     11.68 o 
   2  12   6        0.24      -22.13     22.13 o 
  -3  13   6      859.50      935.13     63.68 o 
  -2  13   6       43.72       30.74     13.83 o 
  -1  13   6      202.86      214.47     23.88 o 
  -3 -13   7      197.28      227.28     34.79 o 
  -2 -13   7       57.64       79.93     27.51 o 
  -1 -13   7        4.73      -10.15     17.73 o 
   0 -13   7      138.09      124.42     15.42 o 
   1 -13   7        2.88        4.08     11.32 o 
   2 -13   7      246.14      289.46     22.53 o 
   3 -13   7        1.45        2.08     13.58 o 
  -4 -12   7        1.33       28.28     25.05 o 
  -3 -12   7       53.12       45.19     17.93 o 
  -2 -12   7      150.79      178.29     14.24 o 
  -1 -12   7        4.51       -5.28      9.92 o 
   0 -12   7       39.96       42.16     12.36 o 
   1 -12   7       17.98       17.21     14.60 o 
   2 -12   7       18.83       46.85     10.80 o 
   3 -12   7       76.95       83.79     12.43 o 
   4 -12   7       12.35       16.19     16.36 o 
   5 -12   7        2.20        0.61     16.43 o 
  -6 -11   7       41.07       39.04     26.03 o 
  -5 -11   7      122.05      118.04     21.16 o 
  -4 -11   7        3.57       -1.54     21.06 o 
  -3 -11   7        0.57        0.15     12.58 o 
  -2 -11   7        7.92       -0.19      7.76 o 
  -1 -11   7        0.48        3.64      8.87 o 
   0 -11   7        7.88       24.64     11.76 o 
   1 -11   7      123.38      105.06     10.11 o 
   2 -11   7       19.93       17.22     20.29 o 
   3 -11   7      225.50      222.42     17.90 o 
   4 -11   7       53.22       60.31     12.65 o 
   5 -11   7       38.45       33.30     12.11 o 
   6 -11   7       31.42       50.28     18.45 o 
  -7 -10   7       16.99        0.00      5.12 o 
  -6 -10   7       82.46      101.90     22.39 o 
  -5 -10   7       48.70       66.04     23.93 o 
  -4 -10   7       77.83       79.81      9.25 o 
  -3 -10   7        3.92        1.96     10.76 o 
  -2 -10   7      736.80      781.68     43.14 o 
  -1 -10   7      400.08      407.16     15.52 o 
   0 -10   7      593.56      619.59     19.99 o 
   1 -10   7      531.51      546.41     17.78 o 
   2 -10   7      328.13      297.13     18.09 o 
   3 -10   7      171.06      180.67     16.56 o 
   4 -10   7        4.58       -8.69      8.69 o 
   5 -10   7       35.67       42.35     14.17 o 
   6 -10   7       32.69       21.19     12.58 o 
   7 -10   7       62.26       34.49     13.49 o 
  -7  -9   7      101.98       89.51     20.54 o 
  -6  -9   7        1.02       -0.51     10.86 o 
  -5  -9   7       73.47       90.74     14.83 o 
  -4  -9   7        8.91       -0.59      4.92 o 
  -3  -9   7      279.30      288.60     11.60 o 
  -2  -9   7       50.86       52.23      6.01 o 
  -1  -9   7      668.40      662.11     19.57 o 
   0  -9   7        7.03       18.12      5.09 o 
   1  -9   7      225.41      223.02     10.87 o 
   2  -9   7       34.12       28.89      5.73 o 
   3  -9   7      655.51      619.43     19.96 o 
   4  -9   7      778.83      800.61     25.57 o 
   5  -9   7       50.58       52.56      8.45 o 
   6  -9   7      338.99      358.31     17.87 o 
   7  -9   7       21.63       30.52      9.75 o 
  -8  -8   7       47.41       55.22     12.89 o 
  -7  -8   7      176.83      155.59     23.34 o 
  -6  -8   7       80.17       81.98      6.69 o 
  -5  -8   7      574.32      605.52     18.20 o 
  -4  -8   7      503.25      514.61     15.75 o 
  -3  -8   7     1522.03     1444.65     30.77 o 
  -2  -8   7       56.45       63.01      4.73 o 
  -1  -8   7      167.32      148.02     21.39 o 
   0  -8   7      275.21      250.47      7.68 o 
   1  -8   7      378.99      340.65     16.09 o 
   2  -8   7       38.20       26.69      5.94 o 
   3  -8   7      626.16      549.06     17.26 o 
   4  -8   7       19.90       38.00      7.36 o 
   5  -8   7        0.18       -1.45      7.89 o 
   6  -8   7      237.19      219.74     15.00 o 
   7  -8   7      464.43      516.15     24.61 o 
   8  -8   7        1.29        0.17     16.88 o 
  -9  -7   7      142.18      120.28     16.68 o 
  -8  -7   7      153.74      164.92     18.53 o 
  -7  -7   7       19.59       24.83     12.32 o 
  -6  -7   7       35.07       41.76     13.12 o 
  -5  -7   7       59.88       54.72     11.78 o 
  -4  -7   7       65.68       65.04     10.40 o 
  -3  -7   7      664.14      651.36     12.16 o 
  -2  -7   7      876.65      921.91     14.98 o 
  -1  -7   7       17.44        8.13      2.75 o 
   0  -7   7      556.75      565.14     11.88 o 
   1  -7   7        5.45        6.25      3.57 o 
   2  -7   7      858.01      819.63     13.67 o 
   3  -7   7       26.84       17.23      7.45 o 
   4  -7   7      688.14      703.18     20.87 o 
   5  -7   7      255.50      244.96     12.31 o 
   6  -7   7       36.64       33.86     12.32 o 
   7  -7   7      172.03      162.92     13.78 o 
   8  -7   7       81.25       83.22     25.80 o 
  -9  -6   7        9.56        1.51     10.79 o 
  -8  -6   7       41.69       32.27     10.73 o 
  -7  -6   7        0.72        2.96      5.92 o 
  -6  -6   7        2.94       -7.43      7.43 o 
  -5  -6   7      173.80      170.93      7.32 o 
  -4  -6   7       30.90       27.20      3.39 o 
  -3  -6   7       38.74       36.88      3.68 o 
  -2  -6   7       75.41       66.16      2.68 o 
  -1  -6   7     1048.20     1018.77     16.56 o 
   0  -6   7        9.75        4.27      3.08 o 
   1  -6   7      379.25      393.14      8.89 o 
   2  -6   7      138.45      134.15      4.77 o 
   3  -6   7      185.99      233.46     26.97 o 
   4  -6   7     1253.60     1171.14     28.93 o 
   5  -6   7      188.91      200.68     13.63 o 
   6  -6   7      213.47      213.97     30.71 o 
   7  -6   7      142.36      138.83     11.03 o 
   8  -6   7       48.32       57.18     10.75 o 
   9  -6   7      181.72      156.12     32.46 o 
 -10  -5   7      187.87      180.70     22.57 o 
  -9  -5   7        0.18       -6.01      7.59 o 
  -8  -5   7      260.23      270.09     13.41 o 
  -7  -5   7       99.15       82.29      7.30 o 
  -6  -5   7      216.41      222.16     11.09 o 
  -5  -5   7        0.98       -1.00      2.90 o 
  -4  -5   7      453.52      440.28     10.07 o 
  -3  -5   7       53.95       51.86      5.43 o 
  -2  -5   7       69.20       67.93      3.44 o 
  -1  -5   7     2547.70     2741.78     38.59 o 
   0  -5   7        1.38        0.06      2.87 o 
   1  -5   7      559.99      455.69     13.53 o 
   2  -5   7        1.55       -2.36      2.36 o 
   3  -5   7        0.51        1.24      5.92 o 
   4  -5   7      122.71      126.73      7.79 o 
   5  -5   7       97.59      117.43      9.78 o 
   6  -5   7       13.53       12.68      6.64 o 
   7  -5   7        0.06       -6.80      6.80 o 
   8  -5   7        9.37       20.97      8.88 o 
   9  -5   7       86.04       79.63     11.07 o 
 -10  -4   7        7.40       -1.57     12.53 o 
  -9  -4   7        7.10        6.75      7.84 o 
  -8  -4   7       44.05       39.29      7.87 o 
  -7  -4   7      971.26      966.13     23.36 o 
  -6  -4   7       65.89       53.88      4.92 o 
  -5  -4   7      718.42      700.27     14.65 o 
  -4  -4   7       16.26       12.48      3.33 o 
  -3  -4   7     1412.83     1486.67     20.87 o 
  -2  -4   7        3.22        1.55      1.84 o 
  -1  -4   7     1708.49     1737.71     20.56 o 
   0  -4   7       79.20       96.20      8.94 o 
   1  -4   7      368.14      389.15      6.94 o 
   2  -4   7       46.58       40.21      3.03 o 
   3  -4   7      887.57      914.48     18.40 o 
   4  -4   7      662.14      697.35     18.56 o 
   5  -4   7      279.72      275.22     22.29 o 
   6  -4   7       46.72       32.33      6.88 o 
   7  -4   7        4.48        7.39      5.59 o 
   8  -4   7        7.74       10.04     17.93 o 
   9  -4   7       18.91       14.47     10.77 o 
 -10  -3   7        1.51       -5.05      8.95 o 
  -9  -3   7        8.27        5.25      7.21 o 
  -8  -3   7      154.60      158.70     10.27 o 
  -7  -3   7       45.55       45.51      5.94 o 
  -6  -3   7      321.55      337.12     10.02 o 
  -5  -3   7      483.55      494.43     10.87 o 
  -4  -3   7       69.95       86.80      4.26 o 
  -3  -3   7      145.03      157.80      4.50 o 
  -2  -3   7     1750.95     1817.44     24.10 o 
  -1  -3   7      502.32      547.22     14.37 o 
   0  -3   7       90.68       53.55      2.69 o 
   1  -3   7        0.50       -0.74      4.38 o 
   2  -3   7        3.70       -1.21      2.91 o 
   3  -3   7       10.99        6.22      2.72 o 
   4  -3   7      112.92      104.41      6.33 o 
   5  -3   7     1699.65     1660.48     27.89 o 
   6  -3   7     1398.92     1445.17     30.43 o 
   7  -3   7      222.68      205.19     23.21 o 
   8  -3   7        3.14       -5.45      5.89 o 
   9  -3   7        4.98       38.13     11.58 o 
 -10  -2   7       97.36       98.65     11.18 o 
  -9  -2   7       84.73       70.09      8.71 o 
  -8  -2   7        2.28        3.32      5.40 o 
  -7  -2   7      162.04      162.94     11.07 o 
  -6  -2   7      199.17      193.49     12.83 o 
  -5  -2   7      351.64      331.18      8.90 o 
  -4  -2   7     1922.88     1955.18     31.14 o 
  -3  -2   7      411.40      389.56      8.45 o 
  -2  -2   7       13.52        6.08      2.02 o 
  -1  -2   7       41.85       14.08      2.13 o 
   0  -2   7     3055.19     3235.29     32.62 o 
   1  -2   7     1798.42     1928.54     22.35 o 
   2  -2   7      934.53      831.14     11.30 o 
   3  -2   7      140.69      112.15      3.61 o 
   4  -2   7      779.59      797.79     20.52 o 
   5  -2   7        4.13        3.74      5.12 o 
   6  -2   7      603.62      592.19     18.21 o 
   7  -2   7      365.60      390.16     14.29 o 
   8  -2   7      153.51      177.73     10.21 o 
   9  -2   7      167.17      179.07     44.45 o 
 -10  -1   7      170.41      154.81     13.84 o 
  -9  -1   7      325.28      373.06     16.63 o 
  -8  -1   7       24.73       30.93      6.48 o 
  -7  -1   7      507.09      504.65     15.29 o 
  -6  -1   7      266.98      254.46      9.35 o 
  -5  -1   7       31.28       34.54      6.40 o 
  -4  -1   7    12286.42    13446.32    162.82 o 
  -3  -1   7     1775.53     2186.89     28.44 o 
  -2  -1   7     4612.21     4380.81     56.75 o 
  -1  -1   7       15.68        8.71      2.28 o 
   0  -1   7     1146.72     1033.47     11.80 o 
   1  -1   7      266.36      303.91      4.73 o 
   2  -1   7      205.32      172.18      5.07 o 
   3  -1   7      647.47      641.47     10.93 o 
   4  -1   7       22.19       21.13      3.35 o 
   5  -1   7      622.52      604.96     19.52 o 
   6  -1   7      175.76      157.09     10.45 o 
   7  -1   7      250.50      230.28     16.47 o 
   8  -1   7       44.59       62.93     11.45 o 
   9  -1   7      222.74      226.14     31.23 o 
 -11   0   7       32.53       20.49     10.25 o 
 -10   0   7       59.20       68.65     13.53 o 
  -9   0   7      143.66      154.98      9.14 o 
  -8   0   7       50.06       41.55     14.83 o 
  -7   0   7       46.57       36.98      8.43 o 
  -6   0   7      895.11      882.37     19.89 o 
  -5   0   7       21.02       15.16      4.34 o 
  -4   0   7     4831.64     5032.40     74.93 o 
  -3   0   7     1735.49     1910.11     28.44 o 
  -2   0   7      249.92      292.48      6.49 o 
  -1   0   7       17.40        7.84      2.56 o 
   0   0   7      695.01      678.91      7.90 o 
   1   0   7     1424.58     1557.75     20.54 o 
   2   0   7        6.84       12.05      2.16 o 
   3   0   7     1311.94     1381.35     20.23 o 
   4   0   7       89.22       89.83      6.25 o 
   5   0   7      118.33      161.63      5.89 o 
   6   0   7      529.08      518.06     13.78 o 
   7   0   7       62.30       73.66     15.14 o 
   8   0   7        2.91       -3.97      6.71 o 
   9   0   7       58.06       54.75      8.43 o 
 -11   1   7        0.02        5.12     11.27 o 
 -10   1   7      315.00      313.30     21.62 o 
  -9   1   7        4.86        3.38      7.60 o 
  -8   1   7      127.22      145.23     13.06 o 
  -7   1   7        1.72       10.76      6.67 o 
  -6   1   7     1165.81     1157.14     31.71 o 
  -5   1   7      100.25       84.29      6.58 o 
  -4   1   7       38.00       58.70      4.54 o 
  -3   1   7      339.58      335.79      9.53 o 
  -2   1   7      336.12      406.75      7.89 o 
  -1   1   7      150.78      161.78      4.41 o 
   0   1   7       32.56       53.80      5.20 o 
   1   1   7        0.06        3.25      1.29 o 
   2   1   7      125.71      193.44      5.33 o 
   3   1   7      389.52      430.58      9.89 o 
   4   1   7      942.36      953.30     22.36 o 
   5   1   7       61.39       46.66      4.57 o 
   6   1   7       39.11       30.31      6.61 o 
   7   1   7      147.16      170.95      9.50 o 
   8   1   7       98.43      113.29      8.88 o 
   9   1   7        2.76        4.85      8.58 o 
 -11   2   7        2.98      -12.86     12.86 o 
 -10   2   7       97.87      100.49     19.37 o 
  -9   2   7       16.04        1.07      8.91 o 
  -8   2   7      535.14      569.09     23.28 o 
  -7   2   7       16.99       36.38      9.40 o 
  -6   2   7       69.11       83.23     20.83 o 
  -5   2   7      264.17      277.33     13.94 o 
  -4   2   7      619.30      586.86     15.78 o 
  -3   2   7     1188.51     1186.35     20.86 o 
  -2   2   7      828.97      797.34     13.57 o 
  -1   2   7     2396.98     2372.31     32.21 o 
   0   2   7     2079.20     2164.69     42.19 o 
   1   2   7     1302.12     1341.06     14.61 o 
   2   2   7       85.54       69.63      3.02 o 
   3   2   7     1161.40     1179.89     14.93 o 
   4   2   7      176.09      148.84      5.26 o 
   5   2   7       44.09       25.84      9.99 o 
   6   2   7      456.84      500.11     14.14 o 
   7   2   7        2.00        5.92      9.97 o 
   8   2   7        9.90        5.33      6.63 o 
   9   2   7       63.16       62.96     15.06 o 
 -11   3   7       31.24        6.20     16.45 o 
 -10   3   7      124.29      150.66     36.97 o 
  -9   3   7      144.02      145.83     16.63 o 
  -8   3   7     1086.19     1175.96     38.42 o 
  -7   3   7      981.21     1013.78     35.15 o 
  -6   3   7      271.78      227.77     13.32 o 
  -5   3   7     1259.09     1243.08     35.15 o 
  -4   3   7      257.91      261.97     11.92 o 
  -3   3   7      355.36      378.35      9.72 o 
  -2   3   7      280.29      285.16      8.40 o 
  -1   3   7     1357.42     1326.25     28.95 o 
   0   3   7      292.29      357.79      6.32 o 
   1   3   7       77.00      101.21      3.22 o 
   2   3   7     1722.57     1712.33     22.06 o 
   3   3   7       83.18       86.91      3.53 o 
   4   3   7      163.25      181.83      5.51 o 
   5   3   7       33.77       21.94      2.71 o 
   6   3   7       68.54       76.46      7.01 o 
   7   3   7        3.36        3.63      5.84 o 
   8   3   7      120.43      121.13      9.31 o 
 -10   4   7        9.19       29.05     24.05 o 
  -9   4   7        0.24      -11.78     12.32 o 
  -8   4   7        1.21       20.46     18.50 o 
  -7   4   7      238.08      257.04     14.57 o 
  -6   4   7      584.06      628.42     23.23 o 
  -5   4   7       73.29       51.46      7.89 o 
  -4   4   7      168.99      185.77     11.55 o 
  -3   4   7      170.26      149.81      7.46 o 
  -2   4   7       84.96       50.20      7.92 o 
  -1   4   7      221.01      244.12      7.10 o 
   0   4   7     1644.09     1835.00     24.69 o 
   1   4   7        9.42        6.30      1.96 o 
   2   4   7       48.42       52.25      3.25 o 
   3   4   7        2.70        4.80      2.17 o 
   4   4   7       10.15       16.74      2.44 o 
   5   4   7        0.32        1.28      2.95 o 
   6   4   7       41.47       45.40     11.12 o 
   7   4   7       80.24       94.71     16.57 o 
   8   4   7       63.25       47.78     15.11 o 
 -10   5   7       40.87       36.51     22.82 o 
  -9   5   7       62.61       48.82     11.05 o 
  -8   5   7       53.18       45.49      9.72 o 
  -7   5   7       27.65        6.61     11.27 o 
  -6   5   7        3.22        3.70      6.69 o 
  -5   5   7      151.81      159.38     11.29 o 
  -4   5   7      392.22      331.69     14.84 o 
  -3   5   7      326.08      329.39     14.04 o 
  -2   5   7     1015.55     1067.08     21.89 o 
  -1   5   7      424.99      397.94     10.31 o 
   0   5   7      455.55      474.54      9.84 o 
   1   5   7      308.03      315.00      6.75 o 
   2   5   7      303.88      289.67      6.48 o 
   3   5   7      950.18      949.53     14.27 o 
   4   5   7        0.30        1.11      3.10 o 
   5   5   7      555.97      555.48     13.82 o 
   6   5   7      174.68      175.29     13.48 o 
   7   5   7        1.10        3.84     10.10 o 
   8   5   7       10.67       -2.24      9.18 o 
 -10   6   7        4.12      -10.22     14.63 o 
  -9   6   7       90.95       63.29     13.59 o 
  -8   6   7      458.72      457.13     22.93 o 
  -7   6   7        6.14      -11.05     11.05 o 
  -6   6   7     3198.00     3375.72     83.62 o 
  -5   6   7      358.29      355.62     15.05 o 
  -4   6   7       20.28       20.59      6.89 o 
  -3   6   7      149.07      143.92      8.32 o 
  -2   6   7      275.68      240.95     19.70 o 
  -1   6   7        2.32        5.83      3.71 o 
   0   6   7        1.06       -0.77      7.43 o 
   1   6   7      750.55      759.45     13.22 o 
   2   6   7      249.56      255.19     14.09 o 
   3   6   7      249.51      240.07     14.24 o 
   4   6   7      767.01      758.59     21.88 o 
   5   6   7      226.95      264.69     14.03 o 
   6   6   7      195.83      207.00     15.88 o 
   7   6   7       23.83       21.12     14.65 o 
  -9   7   7       98.71       86.60     14.67 o 
  -8   7   7      150.75      186.05     19.12 o 
  -7   7   7       80.73       73.56     11.95 o 
  -6   7   7     1353.67     1386.84     42.70 o 
  -5   7   7      852.45      870.69     36.71 o 
  -4   7   7       89.69      112.95     10.20 o 
  -3   7   7      923.20      881.76     24.23 o 
  -2   7   7      102.74      101.66      6.74 o 
  -1   7   7      506.86      509.34     14.05 o 
   0   7   7     1036.74     1054.42     36.15 o 
   1   7   7      254.80      248.03      7.70 o 
   2   7   7       65.59       59.21      4.51 o 
   3   7   7       90.38      103.75      6.61 o 
   4   7   7       45.21       49.52     10.48 o 
   5   7   7       72.67       41.71      8.86 o 
   6   7   7      258.97      235.15     15.16 o 
   7   7   7       89.37       76.89     11.78 o 
  -9   8   7        6.49      -10.14     14.63 o 
  -8   8   7       77.60       61.30     17.05 o 
  -7   8   7       34.92       37.58     18.96 o 
  -6   8   7       28.64       40.77     13.24 o 
  -5   8   7      429.34      376.54     20.18 o 
  -4   8   7      430.22      410.78     30.28 o 
  -3   8   7        0.26        6.73      8.74 o 
  -2   8   7       24.23       23.09      5.09 o 
  -1   8   7        5.05        8.57      4.33 o 
   0   8   7       23.26       27.33      4.92 o 
   1   8   7       13.96        9.45     11.50 o 
   2   8   7     1398.13     1449.55     32.64 o 
   3   8   7       80.72       55.53     50.47 o 
   4   8   7       17.34       24.87    118.76 o 
   5   8   7       82.76       69.01     13.94 o 
   6   8   7      150.32      126.04     27.97 o 
  -8   9   7       47.88       26.95     17.50 o 
  -7   9   7      329.75      292.82     20.16 o 
  -6   9   7      245.88      267.99     20.72 o 
  -5   9   7      310.84      328.54     24.95 o 
  -4   9   7       20.53       25.57     11.78 o 
  -3   9   7      118.58      107.70     10.45 o 
  -2   9   7       16.45       24.52      8.50 o 
  -1   9   7       28.14       32.37      7.93 o 
   0   9   7       79.01       95.95      9.77 o 
   1   9   7     1092.22     1093.60     42.88 o 
   2   9   7      971.91     1007.73     89.46 o 
   3   9   7       48.54       49.95     23.23 o 
   4   9   7      141.10      122.98    121.99 o 
   5   9   7       17.57       29.77     18.03 o 
  -8  10   7       42.87       69.78     19.64 o 
  -7  10   7      213.39      204.25     20.62 o 
  -6  10   7      342.99      379.10     44.27 o 
  -5  10   7      343.10      358.18     21.76 o 
  -4  10   7      172.17      165.51     13.53 o 
  -3  10   7      124.48      123.61     13.29 o 
  -2  10   7      248.27      277.54     21.88 o 
  -1  10   7       17.31       12.81     10.71 o 
   0  10   7      500.92      471.20     27.51 o 
   1  10   7       46.74       51.80      8.67 o 
   2  10   7      202.75      172.44     33.99 o 
   3  10   7        2.36        2.05     12.27 o 
   4  10   7       86.05       80.75     25.62 o 
  -7  11   7      180.39      150.00     21.67 o 
  -6  11   7      162.38      182.42     49.85 o 
  -5  11   7      227.81      223.30     20.56 o 
  -4  11   7      104.66       86.53     17.27 o 
  -3  11   7      232.18      238.29     20.29 o 
  -2  11   7       61.13       62.04     13.88 o 
  -1  11   7       71.14      101.90     16.91 o 
   0  11   7       37.47       44.57     12.71 o 
   1  11   7      244.34      247.09     87.84 o 
   2  11   7       36.29       42.47     18.91 o 
   3  11   7       89.30      100.98     15.47 o 
  -5  12   7       60.55       34.38     23.11 o 
  -4  12   7      120.48      121.53     21.98 o 
  -3  12   7       53.48       65.68     19.42 o 
  -2  12   7       13.00       23.47     12.71 o 
  -1  12   7       19.12       11.22     10.76 o 
   2  12   7        0.10      -23.11     23.11 o 
  -2 -13   8        4.28       29.85     16.63 o 
  -1 -13   8       33.45       21.39     11.04 o 
   0 -13   8        0.88       -5.64     27.41 o 
   1 -13   8       25.62       35.92     15.15 o 
   2 -13   8       24.37       36.89     13.74 o 
  -4 -12   8        0.92      -26.13     26.13 o 
  -3 -12   8       42.53       50.12     11.35 o 
  -2 -12   8        6.36       14.36      9.68 o 
  -1 -12   8      145.15      197.03     18.29 o 
   0 -12   8       64.38       68.50     34.33 o 
   1 -12   8      295.88      345.49     21.10 o 
   2 -12   8      115.15      127.85     14.99 o 
   3 -12   8      243.40      272.26     18.83 o 
   4 -12   8        1.17       -1.48     17.65 o 
  -5 -11   8       99.65      125.52     24.34 o 
  -4 -11   8       50.93       48.62     23.98 o 
  -3 -11   8      123.46      120.77     12.71 o 
  -2 -11   8        9.97       -0.92     10.48 o 
  -1 -11   8       54.34       42.00     11.38 o 
   0 -11   8       18.74       17.51     13.06 o 
   1 -11   8       21.43       32.28      8.20 o 
   2 -11   8       19.77       16.38      8.24 o 
   3 -11   8      394.48      366.33     18.89 o 
   4 -11   8       60.93       66.29     37.81 o 
   5 -11   8        4.10       10.60     15.01 o 
  -6 -10   8      295.96      399.47     40.73 o 
  -5 -10   8        5.61       10.20     15.32 o 
  -4 -10   8      164.00      167.39     12.50 o 
  -3 -10   8      122.88      108.98     10.88 o 
  -2 -10   8      354.23      399.28     19.12 o 
  -1 -10   8      220.98      226.58     12.11 o 
   0 -10   8      193.10      213.15     11.98 o 
   1 -10   8      175.78      182.18     11.27 o 
   2 -10   8      289.49      284.61     15.06 o 
   3 -10   8       45.45       63.97      9.40 o 
   4 -10   8      168.95      170.17     16.47 o 
   5 -10   8      219.41      229.76     35.89 o 
   6 -10   8       21.34        1.15     11.72 o 
  -7  -9   8      327.60      373.65     43.75 o 
  -6  -9   8       58.84       26.18     16.91 o 
  -5  -9   8       35.69       38.26      7.89 o 
  -4  -9   8      628.40      690.83     30.48 o 
  -3  -9   8       73.80       80.06     14.37 o 
  -2  -9   8       38.42       24.06      8.45 o 
  -1  -9   8       49.26       45.13      7.38 o 
   0  -9   8      813.28      822.27     24.24 o 
   1  -9   8      228.71      206.87     11.21 o 
   2  -9   8        1.80       -4.92      4.92 o 
   3  -9   8       45.75       65.11      7.16 o 
   4  -9   8       38.76       23.40      8.22 o 
   5  -9   8      195.59      197.53     14.52 o 
   6  -9   8       27.50       30.59     23.80 o 
   7  -9   8      161.65      181.44     22.39 o 
  -8  -8   8        2.68      -12.30     13.04 o 
  -7  -8   8        6.01       -5.67      9.87 o 
  -6  -8   8       55.59       63.33     11.50 o 
  -5  -8   8        2.83       -3.50      5.35 o 
  -4  -8   8      113.14      115.39     16.91 o 
  -3  -8   8       22.25       24.67      3.84 o 
  -2  -8   8     1017.85     1051.34     27.31 o 
  -1  -8   8        2.43        2.52      3.82 o 
   0  -8   8      161.73      158.53      6.72 o 
   1  -8   8       56.45       40.01     20.80 o 
   2  -8   8      229.03      223.89     26.21 o 
   3  -8   8      106.17       99.74      8.47 o 
   4  -8   8       26.10       58.67      8.49 o 
   5  -8   8       35.53       25.30      7.92 o 
   6  -8   8        2.42        3.58     13.30 o 
   7  -8   8       19.78       22.67      9.91 o 
  -9  -7   8        0.29        8.50     24.26 o 
  -8  -7   8        2.91      -11.81     11.81 o 
  -7  -7   8       53.01       56.03      7.49 o 
  -6  -7   8        1.48       -9.25      9.25 o 
  -5  -7   8       27.59       39.26     19.70 o 
  -4  -7   8        1.17       -3.70      3.94 o 
  -3  -7   8      381.64      383.04     15.65 o 
  -2  -7   8      167.30      135.49      5.82 o 
  -1  -7   8      177.73      149.52      8.99 o 
   0  -7   8      809.44      781.85     15.68 o 
   1  -7   8        5.95        5.75      3.44 o 
   2  -7   8       19.02       16.10      4.27 o 
   3  -7   8      467.60      490.12     11.82 o 
   4  -7   8      225.33      208.35     18.93 o 
   5  -7   8      458.28      439.22     22.11 o 
   6  -7   8      360.01      377.78     18.06 o 
   7  -7   8       29.65       25.71     23.67 o 
   8  -7   8        1.91        9.34     17.42 o 
  -9  -6   8       83.53       67.71     21.95 o 
  -8  -6   8        3.46       -0.50      9.20 o 
  -7  -6   8      451.49      465.73     26.08 o 
  -6  -6   8        2.54        4.84     11.78 o 
  -5  -6   8       76.89       61.31      9.17 o 
  -4  -6   8       35.50       31.05      4.08 o 
  -3  -6   8      202.67      216.50      9.94 o 
  -2  -6   8      114.70      114.12      4.05 o 
  -1  -6   8     1233.31     1281.98     21.85 o 
   0  -6   8       77.10       86.72      6.10 o 
   1  -6   8     1209.83     1211.92     21.20 o 
   2  -6   8      607.38      621.24     16.91 o 
   3  -6   8       14.57       11.38      3.33 o 
   4  -6   8     1508.54     1531.18     30.68 o 
   5  -6   8      400.42      417.65     23.80 o 
   6  -6   8        0.31       -0.20      9.45 o 
   7  -6   8        0.09        7.49      9.68 o 
   8  -6   8       18.31       21.35     27.46 o 
  -9  -5   8      140.30      152.01     28.72 o 
  -8  -5   8       36.19       42.44      7.98 o 
  -7  -5   8     1048.51     1075.16     28.28 o 
  -6  -5   8        5.83       11.85      8.45 o 
  -5  -5   8      524.62      501.26     11.19 o 
  -4  -5   8      436.06      443.20      9.75 o 
  -3  -5   8      163.03      155.19      5.82 o 
  -2  -5   8      174.85      156.26      4.80 o 
  -1  -5   8     1067.20     1064.46     17.21 o 
   0  -5   8     1901.33     2011.25     33.18 o 
   1  -5   8      738.85      748.96     13.96 o 
   2  -5   8      605.16      567.69     20.54 o 
   3  -5   8       82.86       86.11      5.25 o 
   4  -5   8       54.41       46.25     10.96 o 
   5  -5   8     1768.62     1780.72     35.04 o 
   6  -5   8      795.62      808.04     28.77 o 
   7  -5   8       78.47       58.07      7.40 o 
   8  -5   8        1.38        1.75      6.51 o 
 -10  -4   8       17.22       21.35      8.15 o 
  -9  -4   8      201.94      224.37     14.03 o 
  -8  -4   8       34.70       28.65     12.86 o 
  -7  -4   8       37.22       33.16      5.03 o 
  -6  -4   8       56.58       51.08      7.38 o 
  -5  -4   8      165.00      182.15     16.32 o 
  -4  -4   8       14.20       12.98      2.94 o 
  -3  -4   8      166.97      169.40      4.58 o 
  -2  -4   8      191.12      162.09      4.80 o 
  -1  -4   8       38.28       47.20      2.26 o 
   0  -4   8      184.43      251.94      6.90 o 
   1  -4   8     1805.37     1866.31     26.17 o 
   2  -4   8      697.81      630.59     12.43 o 
   3  -4   8      418.30      447.75     10.08 o 
   4  -4   8      231.31      199.37      8.61 o 
   5  -4   8      266.18      262.68      8.96 o 
   6  -4   8        2.18        3.24      5.03 o 
   7  -4   8       44.70       80.35     16.37 o 
   8  -4   8        3.58        3.25      8.17 o 
   9  -4   8       27.86        5.59     20.24 o 
 -10  -3   8      132.92       98.25     11.18 o 
  -9  -3   8       70.34       59.72      8.71 o 
  -8  -3   8      103.67      107.50     17.88 o 
  -7  -3   8       63.25       61.80      6.50 o 
  -6  -3   8        1.38        6.98      8.94 o 
  -5  -3   8        9.99        8.82      4.33 o 
  -4  -3   8        1.19        3.29      3.84 o 
  -3  -3   8       89.09       95.38      3.91 o 
  -2  -3   8      344.78      347.66      7.10 o 
  -1  -3   8      222.41      251.80      5.33 o 
   0  -3   8     1805.94     1884.87     22.66 o 
   1  -3   8      484.86      488.65     10.50 o 
   2  -3   8        4.56       -2.17      2.46 o 
   3  -3   8      146.20      105.08     14.40 o 
   4  -3   8       18.59       22.09      2.60 o 
   5  -3   8       91.61       97.13      4.01 o 
   6  -3   8       20.02       20.59      5.58 o 
   7  -3   8       23.42       15.02      7.23 o 
   8  -3   8       46.63       47.96      7.68 o 
   9  -3   8       44.46       43.89     19.29 o 
 -10  -2   8        2.26       -1.63     15.65 o 
  -9  -2   8      714.61      802.60     26.55 o 
  -8  -2   8      177.70      202.92     13.53 o 
  -7  -2   8        0.62        4.69      5.89 o 
  -6  -2   8       76.89       72.60      5.64 o 
  -5  -2   8      132.92      128.87      5.77 o 
  -4  -2   8     4235.14     4559.13     67.00 o 
  -3  -2   8     1151.99     1201.14     18.84 o 
  -2  -2   8     1308.70     1278.53     18.21 o 
  -1  -2   8        3.64       28.01      3.05 o 
   0  -2   8     2380.55     2595.54     25.95 o 
   1  -2   8      420.48      367.55      6.03 o 
   2  -2   8     1038.26     1099.94     16.22 o 
   3  -2   8      213.10      214.54      5.03 o 
   4  -2   8     1238.30     1235.82     21.74 o 
   5  -2   8        4.47        2.30      6.63 o 
   6  -2   8      814.89      897.89     21.03 o 
   7  -2   8       48.74       51.66      8.30 o 
   8  -2   8       23.32       17.23      8.43 o 
   9  -2   8      179.22      149.83     13.23 o 
 -10  -1   8       65.77       84.47     20.37 o 
  -9  -1   8      163.73      171.89     20.83 o 
  -8  -1   8       28.26       33.46      7.21 o 
  -7  -1   8      283.10      293.40     10.69 o 
  -6  -1   8      246.45      210.15      8.53 o 
  -5  -1   8      344.52      316.80      9.28 o 
  -4  -1   8     6780.47     7192.89     99.05 o 
  -3  -1   8     3402.86     3526.82     46.30 o 
  -2  -1   8       54.48       45.01      2.25 o 
  -1  -1   8      539.72      542.09      8.58 o 
   0  -1   8       89.89       94.54      3.30 o 
   1  -1   8     1077.43     1039.71     11.83 o 
   2  -1   8      458.67      461.67      8.17 o 
   3  -1   8      145.12      144.60      5.19 o 
   4  -1   8      311.33      291.27      8.19 o 
   5  -1   8       15.54       10.73      3.81 o 
   6  -1   8      221.05      213.52      8.56 o 
   7  -1   8        3.79       13.55      6.12 o 
   8  -1   8       59.71       48.52     19.47 o 
   9  -1   8       67.11       69.00      9.02 o 
 -10   0   8        0.30        2.56     12.35 o 
  -9   0   8        2.27       -2.61      7.40 o 
  -8   0   8       46.16       49.87      6.67 o 
  -7   0   8       68.42       62.89      7.10 o 
  -6   0   8      134.34      140.75     16.50 o 
  -5   0   8      293.89      319.13     11.71 o 
  -4   0   8     1231.45     1294.84     30.89 o 
  -3   0   8        5.90        4.82      3.30 o 
  -2   0   8      121.91      138.36      5.30 o 
  -1   0   8      633.48      592.87      8.94 o 
   0   0   8      660.77      655.79      8.57 o 
   1   0   8       73.47       87.52      2.65 o 
   2   0   8      346.26      368.87      7.99 o 
   3   0   8       50.80       60.13      3.84 o 
   4   0   8      439.78      404.73     10.02 o 
   5   0   8      214.52      146.77      6.33 o 
   6   0   8      946.89      864.64     31.38 o 
   7   0   8       92.15       83.15     18.70 o 
   8   0   8       32.09       48.78      8.47 o 
   9   0   8       83.68       63.01      9.66 o 
 -11   1   8       11.14       25.72     14.91 o 
 -10   1   8        0.07      -10.30     10.30 o 
  -9   1   8      295.12      294.75     14.50 o 
  -8   1   8        8.45       -0.54      9.48 o 
  -7   1   8      102.13       97.87      9.99 o 
  -6   1   8       84.38       77.51     12.78 o 
  -5   1   8        0.10       -1.64      5.89 o 
  -4   1   8        1.76        5.98      6.17 o 
  -3   1   8      174.03      157.55      5.16 o 
  -2   1   8       54.48       58.52      4.46 o 
  -1   1   8      388.60      406.76      7.30 o 
   0   1   8      293.18      268.42      4.63 o 
   1   1   8       95.77       94.11      3.10 o 
   2   1   8       23.89       21.86      1.91 o 
   3   1   8      300.90      295.93      7.72 o 
   4   1   8        8.60       -0.64      6.12 o 
   5   1   8     2310.30     2169.86     33.52 o 
   6   1   8      121.42      137.49      7.48 o 
   7   1   8      249.71      301.51     11.62 o 
   8   1   8       31.27       41.34      7.92 o 
   9   1   8       24.45       16.60      8.33 o 
 -10   2   8        6.77        6.23      8.20 o 
  -9   2   8       98.73      120.99     19.93 o 
  -8   2   8        2.63       -4.61     10.47 o 
  -7   2   8      719.65      718.73     38.84 o 
  -6   2   8      442.47      491.57     18.08 o 
  -5   2   8      676.62      617.09     22.40 o 
  -4   2   8      941.59      858.07     25.77 o 
  -3   2   8        1.25        3.19      3.33 o 
  -2   2   8     2371.79     2261.98     33.39 o 
  -1   2   8        5.04        4.21      2.17 o 
   0   2   8      473.80      450.76      6.92 o 
   1   2   8     1255.03     1327.12     15.84 o 
   2   2   8      314.11      337.79      5.99 o 
   3   2   8     1454.90     1426.50     21.42 o 
   4   2   8        6.54        9.97      3.26 o 
   5   2   8     1739.48     1714.52     28.80 o 
   6   2   8       34.60       17.98      5.23 o 
   7   2   8       35.86       36.13      8.45 o 
   8   2   8      165.96      146.22     11.56 o 
 -10   3   8      172.84      153.51     41.96 o 
  -9   3   8       98.83       74.93     11.88 o 
  -8   3   8      914.36      866.87     32.94 o 
  -7   3   8      618.90      632.56     29.56 o 
  -6   3   8      754.49      742.14     26.11 o 
  -5   3   8       29.91       40.74      9.23 o 
  -4   3   8      272.71      272.52     14.53 o 
  -3   3   8      494.53      487.76     14.16 o 
  -2   3   8      587.44      462.48     12.71 o 
  -1   3   8      142.58      116.07      4.47 o 
   0   3   8       84.02      103.97      3.67 o 
   1   3   8      178.22      127.10      4.50 o 
   2   3   8      210.08      215.08     11.32 o 
   3   3   8      284.94      280.55      7.22 o 
   4   3   8        2.38        1.18      1.87 o 
   5   3   8      254.33      231.30     18.32 o 
   6   3   8       49.40       31.15      6.67 o 
   7   3   8       27.15       32.07      7.00 o 
   8   3   8       64.70       46.67     11.12 o 
 -10   4   8      287.52      289.98     22.06 o 
  -9   4   8       36.93       29.14     10.18 o 
  -8   4   8       11.98       30.54     15.70 o 
  -7   4   8       84.42       69.20      9.98 o 
  -6   4   8      184.83      164.49     21.95 o 
  -5   4   8       30.93       28.36     14.60 o 
  -4   4   8       44.44       39.87      6.93 o 
  -3   4   8        0.80        6.93      4.42 o 
  -2   4   8      123.03      136.39      5.94 o 
  -1   4   8     2049.48     1979.54     30.89 o 
   0   4   8      818.99      886.29     16.11 o 
   1   4   8        6.04        6.28      2.82 o 
   2   4   8        0.41        0.77      3.05 o 
   3   4   8        4.10        5.05      2.36 o 
   4   4   8       16.83       12.45      2.67 o 
   5   4   8        0.55        1.39      4.48 o 
   6   4   8      214.38      235.21     13.24 o 
   7   4   8       90.42      119.75     12.91 o 
   8   4   8       82.31       91.29     12.22 o 
 -10   5   8        9.89        0.67     11.41 o 
  -9   5   8      126.20      139.51     14.17 o 
  -8   5   8      197.65      205.76     15.94 o 
  -7   5   8        0.57        6.36     11.41 o 
  -6   5   8      334.14      343.40     19.26 o 
  -5   5   8      530.33      544.59     21.27 o 
  -4   5   8       64.66       74.50     12.45 o 
  -3   5   8      247.27      245.01     12.03 o 
  -2   5   8      254.46      238.58      8.99 o 
  -1   5   8     1113.91     1117.55     40.48 o 
   0   5   8      275.30      295.51      8.60 o 
   1   5   8     1758.97     1743.68     28.72 o 
   2   5   8     1585.08     1605.87     28.15 o 
   3   5   8       21.71       19.45      5.43 o 
   4   5   8      130.47      149.47      6.44 o 
   5   5   8       66.76       72.90      5.89 o 
   6   5   8       55.29       95.80     11.45 o 
   7   5   8       14.95       19.01      9.86 o 
 -10   6   8      126.24       87.68     15.79 o 
  -9   6   8        4.61       -1.26     27.95 o 
  -8   6   8       17.62       35.48     10.16 o 
  -7   6   8       95.74       94.09     11.65 o 
  -6   6   8      415.76      408.44     29.79 o 
  -5   6   8     1043.10     1051.35     33.20 o 
  -4   6   8       35.37       38.06      9.28 o 
  -3   6   8      323.09      288.39     14.40 o 
  -2   6   8       77.20       78.95      8.20 o 
  -1   6   8      279.02      243.83     10.86 o 
   0   6   8     1030.27      994.43     18.87 o 
   1   6   8       37.75       44.78      4.27 o 
   2   6   8     1566.94     1585.78     29.32 o 
   3   6   8       94.93       82.89      6.39 o 
   4   6   8       80.72       85.04      4.86 o 
   5   6   8        0.05       10.82      9.05 o 
   6   6   8      156.00      177.38     12.71 o 
   7   6   8      938.47      997.84     40.37 o 
  -9   7   8      141.32      109.25     15.49 o 
  -8   7   8       85.95       88.45     12.59 o 
  -7   7   8       35.55        8.57     20.52 o 
  -6   7   8      234.97      242.76     15.93 o 
  -5   7   8       66.23       69.46     10.11 o 
  -4   7   8        1.59       -8.13      8.85 o 
  -3   7   8      334.38      327.79     15.60 o 
  -2   7   8      108.78      108.57      9.35 o 
  -1   7   8        3.20        3.26      4.57 o 
   0   7   8      573.34      563.53     12.64 o 
   1   7   8       93.58       98.38      6.96 o 
   2   7   8      291.52      264.63     13.60 o 
   3   7   8        4.19        7.65      4.32 o 
   4   7   8       50.70       52.86     35.92 o 
   5   7   8       76.85       77.52     12.35 o 
   6   7   8        0.32        1.77      4.98 o 
  -9   8   8        1.37        2.90     11.52 o 
  -8   8   8      493.43      517.27     30.85 o 
  -7   8   8      502.35      455.75     37.27 o 
  -6   8   8        0.20        3.64     14.83 o 
  -5   8   8      724.11      772.27     30.68 o 
  -4   8   8        7.35       16.68      7.73 o 
  -3   8   8      856.85      855.88     29.39 o 
  -2   8   8       26.92       14.17     11.81 o 
  -1   8   8      102.46      107.04     13.99 o 
   0   8   8       31.98       35.44     12.83 o 
   1   8   8     1251.77     1228.43     50.65 o 
   2   8   8     2048.73     2157.96     57.00 o 
   3   8   8        0.12       11.41     14.29 o 
   4   8   8        5.63        3.08      9.64 o 
   5   8   8        9.87       -3.64     10.35 o 
   6   8   8       75.87       69.78     29.10 o 
  -8   9   8      378.21      314.91     23.29 o 
  -7   9   8      212.36      150.11     20.70 o 
  -6   9   8        0.13       -3.08     12.01 o 
  -5   9   8       84.56       76.97     23.54 o 
  -4   9   8       34.53       18.74      8.68 o 
  -3   9   8       25.59       -2.91      9.94 o 
  -2   9   8      624.92      584.42     23.98 o 
  -1   9   8      465.15      473.15     25.62 o 
   0   9   8       56.07       27.92     10.58 o 
   1   9   8       56.82       65.42     11.35 o 
   2   9   8      217.98      213.05     12.89 o 
   3   9   8      127.99      132.41     52.08 o 
   4   9   8       52.00       41.22     97.86 o 
   5   9   8       34.56       25.00     18.34 o 
  -7  10   8      229.06      202.38     19.60 o 
  -6  10   8        1.17       12.84     11.04 o 
  -5  10   8      275.43      295.28     18.42 o 
  -4  10   8        1.85        8.22     16.57 o 
  -3  10   8      408.96      431.14     22.03 o 
  -2  10   8        1.23        5.64     12.81 o 
  -1  10   8      261.95      268.57     21.52 o 
   0  10   8        5.29       11.84     10.30 o 
   1  10   8       96.70      170.69     29.56 o 
   2  10   8       58.37       50.65     85.66 o 
   3  10   8       25.05       31.77     11.73 o 
   4  10   8        0.50      -18.50     18.50 o 
  -6  11   8        4.91       -3.11     10.70 o 
  -5  11   8       79.01       73.02     14.33 o 
  -4  11   8        3.59       43.09     19.93 o 
  -3  11   8       46.49      114.15     20.80 o 
  -2  11   8       41.42       52.16     17.01 o 
  -1  11   8        1.33       -7.12      9.17 o 
   0  11   8      372.05      393.17     26.03 o 
   1  11   8        6.39       28.28     16.86 o 
   2  11   8      129.62      109.33     28.38 o 
   3  11   8       22.81       50.21     27.26 o 
  -5  12   8       79.73       75.93     20.49 o 
  -4  12   8        2.87       16.96     14.91 o 
  -3  12   8      160.00      158.93     22.85 o 
  -2  12   8      148.16      157.80     21.62 o 
  -1  12   8       97.53      115.58     18.96 o 
  -1 -13   9       24.85       30.07     10.80 o 
   0 -13   9       90.48       77.15     14.57 o 
   1 -13   9        0.87       -4.06     18.93 o 
  -4 -12   9       45.87       26.18     17.83 o 
  -3 -12   9       22.30       46.10     14.45 o 
  -2 -12   9       10.09        3.56     27.97 o 
  -1 -12   9        7.54       21.70     11.55 o 
   0 -12   9        2.56        1.51      8.65 o 
   1 -12   9       35.94       40.72     12.78 o 
   2 -12   9       81.03      122.25     15.54 o 
   3 -12   9       27.58       37.60     13.94 o 
   4 -12   9      185.48      160.66     29.41 o 
  -5 -11   9        4.66       -3.02     23.41 o 
  -4 -11   9       48.29       24.25     11.02 o 
  -3 -11   9      347.93      364.66     22.00 o 
  -2 -11   9        1.35        0.93      8.07 o 
  -1 -11   9        8.14       -0.26      8.03 o 
   0 -11   9        0.14        0.57      4.78 o 
   1 -11   9       22.27       16.63      8.94 o 
   2 -11   9        0.06       -3.90     10.50 o 
   3 -11   9       18.20       13.26     19.44 o 
   4 -11   9       14.19        9.53     10.96 o 
   5 -11   9       44.72       36.63     13.20 o 
  -6 -10   9      195.93      243.93     29.00 o 
  -5 -10   9      269.66      238.43     16.66 o 
  -4 -10   9       31.82       43.37      9.62 o 
  -3 -10   9      575.95      580.26     26.52 o 
  -2 -10   9      641.39      683.43     28.12 o 
  -1 -10   9        1.28        0.75      6.99 o 
   0 -10   9       12.99        6.73      7.15 o 
   1 -10   9      275.35      300.91     15.25 o 
   2 -10   9      156.07      186.22     23.98 o 
   3 -10   9       20.01       21.21      8.34 o 
   4 -10   9       63.80       95.89     11.39 o 
   5 -10   9      219.95      204.64     20.34 o 
   6 -10   9       29.00       16.37     12.32 o 
  -7  -9   9      409.56      472.17     42.32 o 
  -6  -9   9        1.08        1.34      8.55 o 
  -5  -9   9      332.58      368.67     18.32 o 
  -4  -9   9        0.62        7.19     17.19 o 
  -3  -9   9      269.02      303.11     17.23 o 
  -2  -9   9      389.51      390.42     15.87 o 
  -1  -9   9      151.80      131.86     13.58 o 
   0  -9   9       14.32        8.69     11.22 o 
   1  -9   9      775.33      723.69     22.23 o 
   2  -9   9      128.98      141.49     12.37 o 
   3  -9   9      106.77       99.48      8.13 o 
   4  -9   9        5.01        2.09      5.76 o 
   5  -9   9        0.82        3.31      6.86 o 
   6  -9   9      148.41      125.36     12.35 o 
   7  -9   9       25.58       24.33     10.55 o 
  -8  -8   9       52.61       36.06     17.37 o 
  -7  -8   9       97.14      118.70     15.47 o 
  -6  -8   9       68.06       54.65      8.53 o 
  -5  -8   9      177.32      168.71     14.03 o 
  -4  -8   9        9.64        7.39      6.89 o 
  -3  -8   9      308.82      295.99     12.16 o 
  -2  -8   9      379.76      380.12     14.01 o 
  -1  -8   9      140.79      118.21      6.38 o 
   0  -8   9       20.67        8.60      6.92 o 
   1  -8   9      292.53      245.44     20.67 o 
   2  -8   9        7.83       13.96      5.21 o 
   3  -8   9       77.07       86.19      7.28 o 
   4  -8   9       18.97       29.02      6.14 o 
   5  -8   9        4.14       16.70      6.35 o 
   6  -8   9       42.13       53.83     20.01 o 
   7  -8   9        2.53       18.50     17.70 o 
  -8  -7   9      162.99      162.91     26.74 o 
  -7  -7   9       13.97       16.46      7.75 o 
  -6  -7   9      158.78      178.15     10.94 o 
  -5  -7   9      265.84      268.70     21.72 o 
  -4  -7   9       24.34       21.88      6.43 o 
  -3  -7   9        1.65        5.42      2.59 o 
  -2  -7   9      326.84      316.91      8.63 o 
  -1  -7   9       32.29       34.04      3.71 o 
   0  -7   9      514.67      461.96     27.23 o 
   1  -7   9      112.59      109.11      8.68 o 
   2  -7   9      155.39      157.71     12.22 o 
   3  -7   9        4.45       14.43      3.82 o 
   4  -7   9      276.77      242.49     11.21 o 
   5  -7   9       10.97       16.65      6.87 o 
   6  -7   9        0.06        3.68      7.49 o 
   7  -7   9      156.79      163.87     13.78 o 
   8  -7   9        0.37        4.03      8.34 o 
  -9  -6   9        3.57       10.88     10.63 o 
  -8  -6   9       87.97       78.43     14.70 o 
  -7  -6   9      180.83      200.40     21.19 o 
  -6  -6   9      812.24      868.67     25.17 o 
  -5  -6   9      160.76      156.55      7.39 o 
  -4  -6   9        0.98        3.21      3.46 o 
  -3  -6   9     1156.76     1167.21     21.15 o 
  -2  -6   9      418.44      368.12      6.33 o 
  -1  -6   9        0.37        8.54      3.54 o 
   0  -6   9       85.48       78.27      4.42 o 
   1  -6   9      119.92      112.30      5.98 o 
   2  -6   9      454.89      466.49     10.80 o 
   3  -6   9      322.20      327.96      8.85 o 
   4  -6   9      304.22      305.78      9.47 o 
   5  -6   9     1520.55     1508.75     33.56 o 
   6  -6   9       10.50       11.74      8.49 o 
   7  -6   9      117.09      119.19     10.67 o 
   8  -6   9       92.72       91.53     12.06 o 
  -9  -5   9        5.80        1.68      5.00 o 
  -8  -5   9      309.77      361.38     15.99 o 
  -7  -5   9       19.24        6.78      5.89 o 
  -6  -5   9       71.93       80.20      8.91 o 
  -5  -5   9     2727.14     2731.91     53.31 o 
  -4  -5   9     2779.26     2856.30     47.55 o 
  -3  -5   9       89.95       77.31      4.40 o 
  -2  -5   9        1.42       -1.72      3.81 o 
  -1  -5   9      695.20      671.64     12.21 o 
   0  -5   9        0.01        3.54      8.20 o 
   1  -5   9      646.46      633.14     13.62 o 
   2  -5   9       27.42       28.91      3.84 o 
   3  -5   9      312.96      339.79      9.39 o 
   4  -5   9      268.04      265.15      8.29 o 
   5  -5   9      243.94      275.63     25.05 o 
   6  -5   9        0.27        5.89      6.03 o 
   7  -5   9        3.88       16.14      6.60 o 
   8  -5   9        0.38       -5.52      8.51 o 
 -10  -4   9       78.39       50.25     16.39 o 
  -9  -4   9       59.89       35.30      9.48 o 
  -8  -4   9       89.68       88.86      8.69 o 
  -7  -4   9      205.28      190.96     17.14 o 
  -6  -4   9       96.37      114.15      6.85 o 
  -5  -4   9       26.02       16.10      6.89 o 
  -4  -4   9       46.41       42.64      4.52 o 
  -3  -4   9       83.56       72.77      5.59 o 
  -2  -4   9       70.19       75.52      4.84 o 
  -1  -4   9        5.05        6.16      2.05 o 
   0  -4   9      425.51      405.33     10.27 o 
   1  -4   9       67.65       49.44      4.10 o 
   2  -4   9      120.45      130.86      5.45 o 
   3  -4   9      733.12      734.22     15.53 o 
   4  -4   9       14.82       15.10      6.12 o 
   5  -4   9       10.98       16.81      4.29 o 
   6  -4   9       49.31       43.97      6.11 o 
   7  -4   9       95.69       82.18      8.94 o 
   8  -4   9      115.90      133.65     11.41 o 
 -10  -3   9        5.48        9.36      8.71 o 
  -9  -3   9      480.95      458.11     19.67 o 
  -8  -3   9       54.43       55.99      8.60 o 
  -7  -3   9        6.16       -6.12      6.12 o 
  -6  -3   9      270.27      268.81      9.05 o 
  -5  -3   9        0.88        3.28     11.50 o 
  -4  -3   9       19.36       15.68      3.30 o 
  -3  -3   9       77.67       92.53     13.19 o 
  -2  -3   9        0.40        1.43      7.89 o 
  -1  -3   9      297.30      263.50      5.83 o 
   0  -3   9     1003.86     1068.87     13.89 o 
   1  -3   9      277.17      302.57      6.62 o 
   2  -3   9     2968.46     2988.35     68.17 o 
   3  -3   9       42.92       40.25      4.64 o 
   4  -3   9      906.73      888.60     15.17 o 
   5  -3   9      181.22      189.10      8.22 o 
   6  -3   9      137.00      139.61      7.58 o 
   7  -3   9      332.85      360.10     16.68 o 
   8  -3   9       43.99       44.53      9.05 o 
 -10  -2   9       86.11       31.93     12.32 o 
  -9  -2   9      474.22      534.03     19.72 o 
  -8  -2   9       32.95       29.88      6.72 o 
  -7  -2   9      516.13      520.09     14.60 o 
  -6  -2   9      177.10      174.70      7.34 o 
  -5  -2   9      339.34      350.47      9.77 o 
  -4  -2   9      162.63      207.87      6.74 o 
  -3  -2   9       39.97       28.07      3.42 o 
  -2  -2   9     2331.39     2077.84     28.75 o 
  -1  -2   9       31.33       25.72      2.50 o 
   0  -2   9      180.16      143.91      4.87 o 
   1  -2   9      223.10      252.62      5.33 o 
   2  -2   9      210.04      216.46      5.42 o 
   3  -2   9     1041.99     1088.85     16.81 o 
   4  -2   9        0.07        2.20      3.79 o 
   5  -2   9      135.08      106.08     12.83 o 
   6  -2   9       26.33       23.06      4.90 o 
   7  -2   9        3.95        9.63      5.21 o 
   8  -2   9      155.21      177.77     19.70 o 
 -10  -1   9        3.25        3.24      9.00 o 
  -9  -1   9       58.90       53.26     10.27 o 
  -8  -1   9        5.24        8.81     11.45 o 
  -7  -1   9       17.69       14.28      6.89 o 
  -6  -1   9       54.11       37.51      6.12 o 
  -5  -1   9        5.63        9.43      3.79 o 
  -4  -1   9      369.81      423.52     10.74 o 
  -3  -1   9      952.47      976.21     22.70 o 
  -2  -1   9     2081.01     2219.92     27.03 o 
  -1  -1   9      118.40      128.41      8.66 o 
   0  -1   9      633.44      547.77      8.24 o 
   1  -1   9      276.90      255.79      4.52 o 
   2  -1   9        1.81        1.97      2.86 o 
   3  -1   9      237.63      224.87      6.72 o 
   4  -1   9       13.96       13.97     13.09 o 
   5  -1   9      547.00      493.70     13.03 o 
   6  -1   9       45.08       36.71      5.21 o 
   7  -1   9        0.21       -5.23      7.61 o 
   8  -1   9      185.33      211.95     23.82 o 
 -10   0   9       70.52       73.57     13.22 o 
  -9   0   9      143.58      143.96      9.60 o 
  -8   0   9      223.48      224.14     11.86 o 
  -7   0   9       14.98       20.93      5.23 o 
  -6   0   9      571.59      583.28     18.35 o 
  -5   0   9      247.90      218.66     11.02 o 
  -4   0   9      184.36      171.53      8.11 o 
  -3   0   9        2.14        3.38      3.56 o 
  -2   0   9        5.62        6.19      2.30 o 
  -1   0   9       46.02       50.99      2.39 o 
   0   0   9      257.72      332.54      5.52 o 
   1   0   9       21.03       13.59      2.14 o 
   2   0   9       47.46       39.36      3.55 o 
   3   0   9      212.75      214.04      6.61 o 
   4   0   9       21.00        7.74      4.10 o 
   5   0   9     1298.51     1231.37     22.84 o 
   6   0   9      325.37      299.14     10.69 o 
   7   0   9       33.73       34.05      8.11 o 
   8   0   9      125.13      154.15     11.59 o 
 -10   1   9       10.02       19.88     10.71 o 
  -9   1   9       39.53       48.09      8.66 o 
  -8   1   9      161.53      173.73     13.28 o 
  -7   1   9       20.40       26.60      7.17 o 
  -6   1   9      102.15      111.21      8.10 o 
  -5   1   9       19.28       15.56     15.91 o 
  -4   1   9      509.19      546.15     15.64 o 
  -3   1   9       41.57       23.46      5.10 o 
  -2   1   9      119.93      119.46      5.38 o 
  -1   1   9      617.31      597.06     10.18 o 
   0   1   9      769.22      758.07     10.80 o 
   1   1   9      278.46      285.92      7.63 o 
   2   1   9      259.60      252.68      5.33 o 
   3   1   9     1359.27     1367.97     21.30 o 
   4   1   9      152.79      180.99      6.24 o 
   5   1   9     1166.58     1105.29     22.06 o 
   6   1   9       17.21       11.43      7.13 o 
   7   1   9       59.02       62.33      7.95 o 
   8   1   9        0.12       -0.73     18.70 o 
 -10   2   9       23.72       23.77     12.60 o 
  -9   2   9       37.42       38.23      9.96 o 
  -8   2   9      191.91      204.46     14.17 o 
  -7   2   9       16.70        2.59     12.01 o 
  -6   2   9        0.85       13.90      8.82 o 
  -5   2   9     1115.62     1108.49     32.39 o 
  -4   2   9      444.71      401.53     15.35 o 
  -3   2   9      516.70      496.87     23.67 o 
  -2   2   9      704.14      649.14     14.40 o 
  -1   2   9       10.44       26.65      3.05 o 
   0   2   9     1174.99     1171.14     16.32 o 
   1   2   9      224.65      208.97      5.12 o 
   2   2   9      489.10      493.04      8.68 o 
   3   2   9      142.39      147.76      9.61 o 
   4   2   9      145.95      116.12      5.83 o 
   5   2   9      210.22      175.76     12.53 o 
   6   2   9       50.02       34.46      5.99 o 
   7   2   9      301.02      318.23     13.55 o 
   8   2   9       16.80       17.73      8.01 o 
 -10   3   9       39.75       30.43     11.19 o 
  -9   3   9       69.16       69.62     25.23 o 
  -8   3   9      474.78      490.10     22.68 o 
  -7   3   9       26.16       18.50     10.89 o 
  -6   3   9      160.74      157.93     11.63 o 
  -5   3   9       75.23       74.50      8.42 o 
  -4   3   9      355.18      376.97     15.49 o 
  -3   3   9      442.33      433.32     16.89 o 
  -2   3   9      638.48      610.30     14.97 o 
  -1   3   9      152.29      142.90      5.94 o 
   0   3   9     1216.81     1315.91     20.90 o 
   1   3   9      715.92      712.81     25.69 o 
   2   3   9     1107.57     1112.12     16.98 o 
   3   3   9       14.57       21.89      2.09 o 
   4   3   9      187.72      193.16      7.12 o 
   5   3   9       40.96       47.58      6.05 o 
   6   3   9      173.85      190.64      9.88 o 
   7   3   9        7.98       16.61      7.42 o 
   8   3   9        0.45       -5.72      9.39 o 
 -10   4   9       20.15       19.16     12.22 o 
  -9   4   9       53.69       53.02     28.87 o 
  -8   4   9       29.14       17.14      9.40 o 
  -7   4   9       15.10        1.31      8.08 o 
  -6   4   9      441.25      443.49     33.74 o 
  -5   4   9       11.79       -2.32      9.73 o 
  -4   4   9     1136.07     1290.99     36.75 o 
  -3   4   9      448.10      408.31     16.50 o 
  -2   4   9       73.29       62.64      6.18 o 
  -1   4   9      208.40      215.98      7.00 o 
   0   4   9      951.70      978.43     17.94 o 
   1   4   9       50.61       52.50      4.87 o 
   2   4   9      127.33      105.29      5.89 o 
   3   4   9        1.39        1.00      3.45 o 
   4   4   9       18.16       20.79      4.41 o 
   5   4   9       25.63       33.31      5.98 o 
   6   4   9        0.13       -0.64      6.63 o 
   7   4   9       94.44       69.84     10.87 o 
 -10   5   9        6.04        7.78     11.88 o 
  -9   5   9       27.61        8.34     15.88 o 
  -8   5   9       80.14       64.78     14.51 o 
  -7   5   9        4.41        3.37     10.25 o 
  -6   5   9        5.21       14.77      7.55 o 
  -5   5   9      366.47      360.99     16.37 o 
  -4   5   9       46.12       46.57      7.64 o 
  -3   5   9      358.86      354.45     16.22 o 
  -2   5   9      181.16      191.42      9.34 o 
  -1   5   9     1129.09     1184.44     28.53 o 
   0   5   9       11.48       27.38      7.71 o 
   1   5   9      114.75       98.93     12.40 o 
   2   5   9     1886.68     1848.28     30.93 o 
   3   5   9      442.41      454.94     12.86 o 
   4   5   9       49.71       47.01      5.60 o 
   5   5   9      329.93      346.98     22.01 o 
   6   5   9      114.13      118.24     11.88 o 
   7   5   9      513.50      575.88     27.12 o 
 -10   6   9      669.25      612.00     39.84 o 
  -9   6   9      124.19      127.35     18.75 o 
  -8   6   9      593.94      552.62     58.79 o 
  -7   6   9       29.34       11.03      9.94 o 
  -6   6   9      760.39      796.27     32.64 o 
  -5   6   9       21.56       -2.04      7.26 o 
  -4   6   9       14.13       11.28      6.85 o 
  -3   6   9     1520.29     1546.86     47.18 o 
  -2   6   9      426.23      421.61     21.54 o 
  -1   6   9      299.86      289.84     15.50 o 
   0   6   9       46.81       49.06      5.81 o 
   1   6   9       28.30       23.84      5.64 o 
   2   6   9      296.87      270.71     15.11 o 
   3   6   9      190.48      191.14      9.44 o 
   4   6   9      181.84      203.34     22.57 o 
   5   6   9        0.31       -4.04      8.24 o 
   6   6   9        1.87        2.77     10.43 o 
  -9   7   9      126.16      131.71     28.41 o 
  -8   7   9      496.89      477.05     28.62 o 
  -7   7   9      164.26      191.30     15.46 o 
  -6   7   9       21.96       30.77     12.39 o 
  -5   7   9      712.05      749.53     65.27 o 
  -4   7   9      430.75      434.15     23.18 o 
  -3   7   9      817.20      801.80     26.71 o 
  -2   7   9       31.85       40.22      7.76 o 
  -1   7   9      574.18      567.83     16.77 o 
   0   7   9      185.04      203.77     10.72 o 
   1   7   9       18.40       16.42      6.87 o 
   2   7   9      393.30      400.39     14.09 o 
   3   7   9        9.55        5.61      5.37 o 
   4   7   9      120.36       77.94     15.06 o 
   5   7   9       44.65       58.87     12.14 o 
   6   7   9       37.69       31.61     10.22 o 
  -9   8   9        8.41       13.16     33.97 o 
  -8   8   9       71.12       59.89     17.41 o 
  -7   8   9     1231.80     1174.97     43.33 o 
  -6   8   9      120.18      110.98     13.22 o 
  -5   8   9       19.21       16.66     11.58 o 
  -4   8   9       15.49       11.18     10.72 o 
  -3   8   9      727.89      746.54     46.34 o 
  -2   8   9        0.05        2.35      7.10 o 
  -1   8   9        3.83        3.05      7.57 o 
   0   8   9      129.50      152.88     24.98 o 
   1   8   9        0.42        4.45      7.94 o 
   2   8   9      242.07      259.51     14.41 o 
   3   8   9        0.28       15.00     55.95 o 
   4   8   9      123.41      125.84     26.31 o 
   5   8   9        4.21        1.54     14.96 o 
  -8   9   9      463.18      405.81     28.99 o 
  -7   9   9     1477.74     1527.86     60.66 o 
  -6   9   9       11.60       16.68     10.32 o 
  -5   9   9      173.76      167.80     26.13 o 
  -4   9   9      206.97      189.74     14.50 o 
  -3   9   9       21.46       16.35      7.95 o 
  -2   9   9       11.22       30.80      8.69 o 
  -1   9   9       26.23       22.59     13.78 o 
   0   9   9        0.24       15.32     11.32 o 
   1   9   9       58.76       51.96      9.64 o 
   2   9   9        3.28        4.85    190.10 o 
   3   9   9       38.52        3.34     17.21 o 
   4   9   9      139.72      127.06     26.03 o 
  -7  10   9        1.17      -11.48     11.48 o 
  -6  10   9       35.31       63.40     26.21 o 
  -5  10   9       10.54        4.87      9.75 o 
  -4  10   9      258.71      259.90     30.59 o 
  -3  10   9        7.47       17.93     16.50 o 
  -2  10   9        6.26       -5.12     10.76 o 
  -1  10   9      307.59      341.17     24.23 o 
   0  10   9     1454.12     1515.71     63.43 o 
   1  10   9       17.23       53.55     13.65 o 
   2  10   9       22.57       18.67     23.48 o 
   3  10   9      698.28      717.02     54.56 o 
  -6  11   9      112.43       93.31     14.79 o 
  -5  11   9       29.05        7.12     14.86 o 
  -4  11   9       17.53       -0.51     19.73 o 
  -3  11   9        6.44       20.49     13.94 o 
  -2  11   9        1.52       -1.02     11.32 o 
  -1  11   9       17.56       -8.15     13.32 o 
   0  11   9      425.61      424.27     29.82 o 
   1  11   9       65.81       60.61     22.18 o 
   2  11   9       49.52       30.74     20.60 o 
  -4  12   9        0.98      -15.83     15.83 o 
  -3  12   9        0.03      -18.96     18.96 o 
  -2  12   9       95.65      119.53     18.80 o 
  -1  12   9      274.31      246.03     23.41 o 
  -3 -12  10        8.50       16.40     10.31 o 
  -2 -12  10       47.85       51.12     14.68 o 
  -1 -12  10       16.89       29.34     29.46 o 
   0 -12  10       12.57       26.74     19.98 o 
   1 -12  10       64.53       97.98     22.98 o 
   2 -12  10       62.17       53.17     13.61 o 
   3 -12  10       96.96       99.09     12.90 o 
  -5 -11  10        0.31       12.30     27.15 o 
  -4 -11  10       25.09       17.48     21.03 o 
  -3 -11  10       26.42       16.61     10.86 o 
  -2 -11  10      286.50      268.69     20.35 o 
  -1 -11  10      245.06      252.32     16.91 o 
   0 -11  10       90.82      100.53     14.88 o 
   1 -11  10        7.77       13.22      7.47 o 
   2 -11  10       24.42       13.16      7.72 o 
   3 -11  10       79.81       67.32     38.27 o 
   4 -11  10       67.76       49.77     11.98 o 
  -6 -10  10       84.88      112.20     23.98 o 
  -5 -10  10       23.64       30.13     10.41 o 
  -4 -10  10      325.34      355.22     21.70 o 
  -3 -10  10        2.93       -3.99      6.88 o 
  -2 -10  10      554.12      614.51     26.34 o 
  -1 -10  10      207.34      164.17     12.65 o 
   0 -10  10       59.88       71.88      9.35 o 
   1 -10  10       74.95       77.98      9.01 o 
   2 -10  10       29.45       26.71      8.03 o 
   3 -10  10      163.80      185.01     22.29 o 
   4 -10  10       11.05       -0.94     14.06 o 
   5 -10  10      151.97      134.23     17.24 o 
  -7  -9  10      186.25      170.00     26.54 o 
  -6  -9  10       32.49       30.01      9.39 o 
  -5  -9  10       14.04        4.76     22.44 o 
  -4  -9  10        7.65        3.17      9.92 o 
  -3  -9  10        4.90        9.50     17.96 o 
  -2  -9  10      613.34      637.09     27.82 o 
  -1  -9  10      653.57      665.74     30.10 o 
   0  -9  10      236.39      192.95     33.48 o 
   1  -9  10      714.85      740.35     24.59 o 
   2  -9  10       46.00       30.90     12.78 o 
   3  -9  10      114.04      114.12      8.37 o 
   4  -9  10       14.37       17.13      9.27 o 
   5  -9  10       24.74       12.88     10.20 o 
   6  -9  10        7.28       -0.95      8.98 o 
  -8  -8  10       63.87       43.70     20.65 o 
  -7  -8  10       70.75       59.77     11.50 o 
  -6  -8  10       46.02       28.45     16.91 o 
  -5  -8  10        1.10       25.04     18.52 o 
  -4  -8  10       12.13        9.37      9.34 o 
  -3  -8  10       29.60       16.58      7.76 o 
  -2  -8  10       24.39        5.06     12.81 o 
  -1  -8  10       35.89       31.83      6.19 o 
   0  -8  10      119.25      112.91     14.17 o 
   1  -8  10     1293.77     1235.30     31.78 o 
   2  -8  10        0.97       -2.56      5.84 o 
   3  -8  10       57.88       55.65      6.94 o 
   4  -8  10      183.75      174.55      9.71 o 
   5  -8  10       39.64       65.41     18.09 o 
   6  -8  10        1.32        8.18      8.17 o 
   7  -8  10        6.71        2.09     10.95 o 
  -8  -7  10        7.44        6.02      7.50 o 
  -7  -7  10       22.19       26.90      8.00 o 
  -6  -7  10       74.71       74.88     18.70 o 
  -5  -7  10      207.15      201.15     13.89 o 
  -4  -7  10       72.90       69.46     10.32 o 
  -3  -7  10       47.65       36.00      8.45 o 
  -2  -7  10        0.20       -3.45      3.45 o 
  -1  -7  10       32.80       39.05      8.66 o 
   0  -7  10      345.58      342.40     15.68 o 
   1  -7  10        7.29        8.36      6.12 o 
   2  -7  10     1796.49     1835.74     36.33 o 
   3  -7  10        0.00       -2.57      4.93 o 
   4  -7  10      228.63      240.30     15.14 o 
   5  -7  10       42.89       39.52     13.17 o 
   6  -7  10       98.63      114.84     11.46 o 
   7  -7  10      249.39      279.74     17.51 o 
  -9  -6  10      159.02      164.54     15.31 o 
  -8  -6  10        1.13        1.39      4.35 o 
  -7  -6  10      287.53      341.99     14.82 o 
  -6  -6  10       10.63       16.22      7.49 o 
  -5  -6  10      928.64      951.41     22.66 o 
  -4  -6  10      174.98      176.48      9.90 o 
  -3  -6  10      288.24      252.12      8.92 o 
  -2  -6  10      664.27      554.28     13.00 o 
  -1  -6  10      175.74      179.24      8.30 o 
   0  -6  10     1289.56     1231.81     26.51 o 
   1  -6  10      125.31      137.60      6.93 o 
   2  -6  10     1890.36     1886.57     32.13 o 
   3  -6  10       26.44       28.79      3.97 o 
   4  -6  10       63.22       68.64      7.40 o 
   5  -6  10      376.35      409.85     14.52 o 
   6  -6  10       13.68       17.44     14.81 o 
   7  -6  10      144.53      171.14     12.33 o 
  -9  -5  10       44.02       48.98     20.42 o 
  -8  -5  10        8.34        9.35     14.63 o 
  -7  -5  10       39.83       36.65      9.22 o 
  -6  -5  10        2.10        9.97      6.17 o 
  -5  -5  10        0.67        0.73      3.79 o 
  -4  -5  10      421.48      445.42     13.99 o 
  -3  -5  10       30.32       21.72      5.07 o 
  -2  -5  10      223.34      238.01      6.12 o 
  -1  -5  10       48.80       42.60      3.41 o 
   0  -5  10      100.55       81.38      4.63 o 
   1  -5  10       20.33       15.58      5.23 o 
   2  -5  10        0.02        5.60      3.82 o 
   3  -5  10        0.23       -1.28      5.38 o 
   4  -5  10        2.95        5.68      3.80 o 
   5  -5  10        1.82       -1.75      4.54 o 
   6  -5  10        2.23        8.72      5.18 o 
   7  -5  10       10.15       15.77      7.49 o 
   8  -5  10       32.35       21.52      8.19 o 
  -9  -4  10       76.82       80.52     11.38 o 
  -8  -4  10        0.17       -0.66      6.50 o 
  -7  -4  10       16.66       39.05     16.96 o 
  -6  -4  10       31.55       22.50      5.73 o 
  -5  -4  10        0.64        1.74      3.46 o 
  -4  -4  10       65.75       73.05      4.89 o 
  -3  -4  10      121.38      119.67      8.89 o 
  -2  -4  10      671.25      662.80     14.21 o 
  -1  -4  10       54.71       61.14      3.85 o 
   0  -4  10       36.77       29.25      1.47 o 
   1  -4  10      141.49      136.96      5.33 o 
   2  -4  10      518.17      525.99     10.62 o 
   3  -4  10        7.78       11.64      3.33 o 
   4  -4  10     4604.85     4651.35     64.37 o 
   5  -4  10       12.07        5.05      5.01 o 
   6  -4  10       26.83       41.00     20.08 o 
   7  -4  10        0.09        7.19      6.38 o 
   8  -4  10        8.38       21.10     20.44 o 
 -10  -3  10       31.40        6.13      8.22 o 
  -9  -3  10        3.71       -7.53      9.31 o 
  -8  -3  10       85.59       96.30      8.87 o 
  -7  -3  10       89.20       89.91      6.94 o 
  -6  -3  10        0.11       -6.06     10.71 o 
  -5  -3  10      520.14      514.41     16.39 o 
  -4  -3  10       34.00       41.04      3.85 o 
  -3  -3  10      204.59      210.38      8.79 o 
  -2  -3  10       58.00       47.31      4.04 o 
  -1  -3  10      672.78      643.25     26.82 o 
   0  -3  10      119.88      101.76      4.47 o 
   1  -3  10        0.37        1.30      5.64 o 
   2  -3  10      852.09      765.02     13.20 o 
   3  -3  10     4244.23     4182.80     57.08 o 
   4  -3  10      761.45      753.28     17.37 o 
   5  -3  10       87.17       77.78      6.12 o 
   6  -3  10      141.75      139.43      8.27 o 
   7  -3  10       29.46       19.08      8.76 o 
   8  -3  10      128.10      143.14     25.41 o 
 -10  -2  10       66.48       96.78     12.16 o 
  -9  -2  10      217.57      227.53     17.01 o 
  -8  -2  10      117.98      105.68      9.53 o 
  -7  -2  10      163.75      159.15      8.20 o 
  -6  -2  10       41.72       41.40      5.69 o 
  -5  -2  10      440.30      428.18     16.75 o 
  -4  -2  10        1.42        3.03      5.87 o 
  -3  -2  10     1555.00     1517.76     26.10 o 
  -2  -2  10        9.08        6.88      2.72 o 
  -1  -2  10      949.02      945.57     17.72 o 
   0  -2  10      446.34      444.56      8.79 o 
   1  -2  10      319.38      315.73      6.25 o 
   2  -2  10      355.24      361.54      7.83 o 
   3  -2  10      117.11      112.14     10.71 o 
   4  -2  10     1192.36     1148.46     21.36 o 
   5  -2  10        0.20        0.34      5.89 o 
   6  -2  10      405.69      433.73     17.86 o 
   7  -2  10       17.90       15.17      8.48 o 
   8  -2  10      602.75      640.21     23.89 o 
 -10  -1  10      244.02      271.69     16.93 o 
  -9  -1  10      300.89      265.02     14.49 o 
  -8  -1  10       71.76       65.99     10.53 o 
  -7  -1  10       76.21       72.91      9.53 o 
  -6  -1  10       45.52       54.35      6.15 o 
  -5  -1  10      319.13      339.20     15.47 o 
  -4  -1  10        2.62        5.46      2.79 o 
  -3  -1  10      224.21      212.75      7.30 o 
  -2  -1  10      519.42      588.05     12.37 o 
  -1  -1  10      217.04      202.82     16.24 o 
   0  -1  10      354.11      322.47      6.58 o 
   1  -1  10      157.78      151.40      3.60 o 
   2  -1  10      110.12      100.23      6.28 o 
   3  -1  10       60.91       42.77      4.90 o 
   4  -1  10       57.75       58.11      5.47 o 
   5  -1  10       53.76       50.00      6.04 o 
   6  -1  10       32.93       45.70      6.15 o 
   7  -1  10        3.53       -1.78     23.57 o 
   8  -1  10        1.60       11.25      8.64 o 
 -10   0  10      107.94      106.05     16.34 o 
  -9   0  10       10.26       -1.11     10.71 o 
  -8   0  10        0.57        3.08      6.89 o 
  -7   0  10       99.69       93.62      8.00 o 
  -6   0  10       45.48       73.12      8.33 o 
  -5   0  10      224.25      229.85     10.91 o 
  -4   0  10      337.57      372.03     23.75 o 
  -3   0  10      121.08      136.01      6.97 o 
  -2   0  10     1790.87     1896.39     69.65 o 
  -1   0  10     2450.65     2529.99     33.69 o 
   0   0  10     1466.33     1600.72     20.39 o 
   1   0  10      701.97      688.87     10.92 o 
   2   0  10      560.04      541.72      9.86 o 
   3   0  10       39.45       33.56      5.12 o 
   4   0  10        3.92        1.16      6.12 o 
   5   0  10       42.61       59.69      7.94 o 
   6   0  10       56.45       51.03      5.89 o 
   7   0  10       29.90       43.70      8.05 o 
   8   0  10       77.53       95.30     13.09 o 
 -10   1  10       64.35       86.53     13.47 o 
  -9   1  10      288.05      282.93     20.26 o 
  -8   1  10       25.51       30.22      9.11 o 
  -7   1  10       29.07       33.58      8.62 o 
  -6   1  10      165.11      166.53     11.12 o 
  -5   1  10       53.94       51.62      6.37 o 
  -4   1  10      104.38       91.27      7.73 o 
  -3   1  10       11.00       12.56      5.21 o 
  -2   1  10        0.40        3.54      6.38 o 
  -1   1  10        0.49        4.94      2.79 o 
   0   1  10      220.10      231.80      5.61 o 
   1   1  10      695.33      708.52     19.16 o 
   2   1  10      139.80      134.81      3.90 o 
   3   1  10      232.48      262.48      7.51 o 
   4   1  10     1616.22     1448.83     24.96 o 
   5   1  10       37.47       43.82      6.11 o 
   6   1  10       57.48       69.31      7.66 o 
   7   1  10      202.92      228.37     13.13 o 
   8   1  10       37.77       28.07     15.45 o 
 -10   2  10      252.00      220.76     52.21 o 
  -9   2  10       22.40      -12.71     12.82 o 
  -8   2  10      312.90      303.80     17.26 o 
  -7   2  10       45.29       69.07     13.78 o 
  -6   2  10      997.21     1030.96     50.77 o 
  -5   2  10        2.05       -4.73      6.30 o 
  -4   2  10      142.22      158.09     10.26 o 
  -3   2  10      101.84       81.41     12.14 o 
  -2   2  10      546.22      508.36     15.68 o 
  -1   2  10      431.95      414.59     13.76 o 
   0   2  10      240.90      260.27     19.75 o 
   1   2  10      488.25      463.81      9.14 o 
   2   2  10       95.39       95.72      3.68 o 
   3   2  10      322.16      271.11      7.62 o 
   4   2  10      333.38      301.16     18.14 o 
   5   2  10        0.51       -8.22      8.22 o 
   6   2  10        0.56       -0.44      4.07 o 
   7   2  10      143.73      153.10     11.41 o 
   8   2  10      102.01      111.27     10.77 o 
 -10   3  10       66.11       61.42     14.63 o 
  -9   3  10       36.28        9.16     22.77 o 
  -8   3  10        2.02        6.75      8.51 o 
  -7   3  10       39.39       40.34     12.25 o 
  -6   3  10      346.15      348.57     19.69 o 
  -5   3  10      208.57      224.63     13.42 o 
  -4   3  10      515.64      490.93     26.59 o 
  -3   3  10      311.32      289.85     13.35 o 
  -2   3  10       64.68       56.77      6.04 o 
  -1   3  10      130.54      119.11     13.01 o 
   0   3  10       38.45       30.70      3.35 o 
   1   3  10       84.22       88.50      7.56 o 
   2   3  10      284.55      250.81      8.53 o 
   3   3  10        0.13        0.88      1.48 o 
   4   3  10      736.55      697.76     16.34 o 
   5   3  10        8.40        7.38      6.56 o 
   6   3  10      117.34      100.71      9.37 o 
   7   3  10        6.63       -1.79      6.76 o 
 -10   4  10       24.73       22.03     11.99 o 
  -9   4  10       93.89       96.62     25.95 o 
  -8   4  10       78.97       77.65     13.12 o 
  -7   4  10        6.22        4.05      7.90 o 
  -6   4  10       39.82       39.56     13.83 o 
  -5   4  10      161.53      151.42     11.00 o 
  -4   4  10       48.66       76.40     14.96 o 
  -3   4  10       35.43       48.25      9.58 o 
  -2   4  10      108.09      104.94      7.57 o 
  -1   4  10      371.28      400.98     11.08 o 
   0   4  10       12.96        8.03      7.17 o 
   1   4  10       90.37       71.43      8.45 o 
   2   4  10       31.17       26.98      3.73 o 
   3   4  10       18.11       23.85      5.03 o 
   4   4  10      223.60      274.05     10.78 o 
   5   4  10       37.35       41.26      7.94 o 
   6   4  10       82.40      112.76     13.12 o 
   7   4  10      111.61      125.54     13.21 o 
 -10   5  10      396.30      374.97     31.17 o 
  -9   5  10       11.56       24.93     30.23 o 
  -8   5  10        3.75        2.82      5.38 o 
  -7   5  10       99.53      117.90     12.85 o 
  -6   5  10        4.56        7.48      8.15 o 
  -5   5  10      301.19      298.11     15.99 o 
  -4   5  10      261.88      286.99     55.92 o 
  -3   5  10      522.92      470.34     18.32 o 
  -2   5  10        7.89        4.66      7.74 o 
  -1   5  10       42.59       53.99     12.22 o 
   0   5  10      653.94      678.34     16.62 o 
   1   5  10      931.43      930.06     18.48 o 
   2   5  10      818.72      821.09     19.20 o 
   3   5  10      107.27      111.47     15.37 o 
   4   5  10      186.82      212.16     10.55 o 
   5   5  10       86.54       86.45      7.68 o 
   6   5  10        1.53       -6.47     11.76 o 
   7   5  10      255.03      327.90     25.41 o 
  -9   6  10        9.73        5.01     17.24 o 
  -8   6  10       50.90      -14.65     14.65 o 
  -7   6  10       10.66       20.25     12.79 o 
  -6   6  10        4.44        9.65     14.63 o 
  -5   6  10       86.66       85.52     10.64 o 
  -4   6  10     1042.12     1010.97     49.77 o 
  -3   6  10       67.69       83.79      9.19 o 
  -2   6  10      556.56      577.43     19.96 o 
  -1   6  10      138.74      139.35      7.89 o 
   0   6  10      187.79      192.33     20.11 o 
   1   6  10      505.85      497.02     16.49 o 
   2   6  10       46.84       36.60      6.88 o 
   3   6  10      588.71      576.87     19.04 o 
   4   6  10      165.15      152.51      9.86 o 
   5   6  10        1.44       23.34     12.53 o 
   6   6  10      157.15      149.43     17.16 o 
  -9   7  10       25.79       -2.06     12.32 o 
  -8   7  10        6.23       20.69     11.20 o 
  -7   7  10      531.57      559.51     27.26 o 
  -6   7  10      447.09      478.19     36.17 o 
  -5   7  10       15.23       14.24     11.30 o 
  -4   7  10        0.27        7.35      7.24 o 
  -3   7  10       72.52       94.24     11.62 o 
  -2   7  10       59.40       61.17     14.19 o 
  -1   7  10        1.41        0.42     19.98 o 
   0   7  10        0.99        5.65      6.14 o 
   1   7  10       81.19       68.25      9.81 o 
   2   7  10        0.50       -2.08      6.28 o 
   3   7  10       14.68       26.37      6.97 o 
   4   7  10        0.22        4.45      9.24 o 
   5   7  10       81.48       97.40     15.17 o 
  -8   8  10      446.99      429.71     28.82 o 
  -7   8  10       59.15       58.49     17.93 o 
  -6   8  10      199.21      166.23     14.76 o 
  -5   8  10       18.44       12.63      9.15 o 
  -4   8  10        7.92        7.32     11.47 o 
  -3   8  10      189.17      158.61     17.39 o 
  -2   8  10      161.03      182.04     30.43 o 
  -1   8  10       27.92       27.24      6.16 o 
   0   8  10      110.31      113.98     11.72 o 
   1   8  10       44.39       32.04     11.02 o 
   2   8  10       11.55       13.23     11.48 o 
   3   8  10        1.78       12.88     16.75 o 
   4   8  10       75.66       80.09     53.44 o 
   5   8  10       26.31       32.79     20.49 o 
  -8   9  10        0.03       -9.82     12.50 o 
  -7   9  10      277.39      283.98     24.74 o 
  -6   9  10        0.26        6.27     10.39 o 
  -5   9  10       35.41       28.65     10.26 o 
  -4   9  10        1.70        2.60     10.03 o 
  -3   9  10      607.53      641.41     27.52 o 
  -2   9  10       23.16       38.48     11.78 o 
  -1   9  10       52.68       75.16     15.68 o 
   0   9  10        1.01       12.30     11.73 o 
   1   9  10        9.40       13.22      9.20 o 
   2   9  10      208.68      226.84     26.85 o 
   3   9  10      103.77       90.24    127.65 o 
   4   9  10      216.84      252.48     33.10 o 
  -7  10  10      393.15      393.28     46.39 o 
  -6  10  10       95.83       86.78     29.33 o 
  -5  10  10      367.65      368.86     23.00 o 
  -4  10  10       70.02       60.61     15.88 o 
  -3  10  10      179.76      218.46     26.08 o 
  -2  10  10       31.52       46.73     13.32 o 
  -1  10  10       72.47       35.97     14.96 o 
   0  10  10     1103.50     1083.14     61.07 o 
   1  10  10      300.70      322.78     37.14 o 
   2  10  10       78.89      105.13     22.75 o 
   3  10  10        2.10      -18.50     19.06 o 
  -5  11  10       40.88       68.24     18.34 o 
  -4  11  10       77.41       70.14     22.39 o 
  -3  11  10       21.71       40.48     14.96 o 
  -2  11  10      126.84      135.87     20.03 o 
  -1  11  10      212.70      225.89     23.82 o 
   0  11  10      571.71      582.23     40.42 o 
  -3 -12  11        0.00      -10.36     10.36 o 
  -2 -12  11        0.95       -3.55      9.91 o 
  -1 -12  11        2.26       14.53     11.07 o 
   0 -12  11       20.25       31.43     11.57 o 
   1 -12  11        1.60      -11.78     12.46 o 
   2 -12  11       60.67       43.63     34.86 o 
  -4 -11  11      204.48      201.45     21.98 o 
  -3 -11  11       25.64       14.46     11.18 o 
  -2 -11  11       62.64       66.04     13.23 o 
  -1 -11  11       14.98       20.92     18.88 o 
   0 -11  11        0.04       11.73      9.52 o 
   1 -11  11       92.79       78.46     13.47 o 
   2 -11  11        5.15        5.96     11.20 o 
   3 -11  11        0.47       -7.83      8.37 o 
   4 -11  11        4.90        2.20      4.89 o 
  -6 -10  11        9.91        5.64     20.95 o 
  -5 -10  11       56.94       68.09     11.13 o 
  -4 -10  11       65.70       52.22     13.25 o 
  -3 -10  11      581.74      707.15     30.14 o 
  -2 -10  11       94.99      124.57     27.21 o 
  -1 -10  11      462.56      504.45     27.72 o 
   0 -10  11       33.97       38.52     10.61 o 
   1 -10  11       77.53       67.60      8.83 o 
   2 -10  11      386.62      392.09     22.59 o 
   3 -10  11        0.37       -9.65     12.30 o 
   4 -10  11       43.18       31.45     16.93 o 
   5 -10  11        6.86       13.44     12.09 o 
  -7  -9  11      203.08      165.90     36.17 o 
  -6  -9  11       81.55       66.52     23.95 o 
  -5  -9  11       84.21       91.87     23.70 o 
  -4  -9  11      124.90       99.15     22.65 o 
  -3  -9  11       20.87       22.19      9.80 o 
  -2  -9  11       27.54       21.17      6.88 o 
  -1  -9  11       38.31       39.54      9.44 o 
   0  -9  11       67.01       38.84      8.76 o 
   1  -9  11      555.92      536.17     20.74 o 
   2  -9  11       18.62       18.50      8.38 o 
   3  -9  11      134.74      124.39     14.73 o 
   4  -9  11        5.87       11.34      9.50 o 
   5  -9  11      209.35      226.08     25.67 o 
   6  -9  11       36.84       41.49     10.78 o 
  -7  -8  11       20.43       20.52      8.69 o 
  -6  -8  11      116.66      130.30     13.32 o 
  -5  -8  11       27.48       31.38     11.53 o 
  -4  -8  11      122.65      111.72     12.35 o 
  -3  -8  11       77.06       87.90     12.48 o 
  -2  -8  11       15.20       22.45      7.58 o 
  -1  -8  11        4.33        0.02      6.41 o 
   0  -8  11      150.77      127.72      9.63 o 
   1  -8  11       75.84       72.12      8.94 o 
   2  -8  11       99.25      132.16      8.43 o 
   3  -8  11       30.76       38.50      7.63 o 
   4  -8  11        1.62        1.86     10.15 o 
   5  -8  11      107.76      105.53     14.65 o 
   6  -8  11        6.76       -6.40      9.88 o 
  -8  -7  11       10.13       16.90      8.19 o 
  -7  -7  11        6.23       -3.03     10.12 o 
  -6  -7  11      113.60      114.28     11.79 o 
  -5  -7  11       59.62       58.37     10.61 o 
  -4  -7  11       13.65       18.80      5.99 o 
  -3  -7  11      391.86      380.05     14.61 o 
  -2  -7  11       93.60       78.43      7.62 o 
  -1  -7  11     1107.60     1047.64     28.67 o 
   0  -7  11      304.35      287.03     14.29 o 
   1  -7  11      154.51      156.06     25.77 o 
   2  -7  11      157.79      153.74      9.32 o 
   3  -7  11       81.21       75.37      7.08 o 
   4  -7  11        0.45        1.43      7.07 o 
   5  -7  11       26.22       37.16      8.78 o 
   6  -7  11        2.66        6.46     12.20 o 
   7  -7  11      154.89      136.25     14.19 o 
  -8  -6  11       50.65       46.23     11.88 o 
  -7  -6  11        0.04       13.25     10.63 o 
  -6  -6  11      200.13      206.74     12.30 o 
  -5  -6  11        4.92       -3.46      6.79 o 
  -4  -6  11      118.33      156.10     10.72 o 
  -3  -6  11      350.04      335.59     10.13 o 
  -2  -6  11        6.23       14.99      3.34 o 
  -1  -6  11      119.11      104.21     15.68 o 
   0  -6  11      298.53      264.26      9.16 o 
   1  -6  11       13.07        8.43      5.04 o 
   2  -6  11       31.10       32.56      5.66 o 
   3  -6  11       10.18       13.63      7.43 o 
   4  -6  11      153.19      173.17     11.12 o 
   5  -6  11       17.67       24.46     10.48 o 
   6  -6  11        3.92       10.36      7.48 o 
   7  -6  11       65.41       50.35      8.91 o 
  -9  -5  11      108.80       70.96     13.69 o 
  -8  -5  11        7.99       23.48     10.55 o 
  -7  -5  11      248.45      239.24     13.24 o 
  -6  -5  11      118.75      136.36     13.55 o 
  -5  -5  11      455.99      493.22     14.57 o 
  -4  -5  11      181.76      191.55     10.66 o 
  -3  -5  11     1391.24     1335.57     26.81 o 
  -2  -5  11      379.39      398.18     11.12 o 
  -1  -5  11       64.92       57.64      7.84 o 
   0  -5  11      179.96      168.72      5.95 o 
   1  -5  11      821.09      725.83     17.66 o 
   2  -5  11      364.20      370.00      9.53 o 
   3  -5  11       12.17       17.01      3.30 o 
   4  -5  11        1.95        6.06      9.99 o 
   5  -5  11       15.92       18.06      5.33 o 
   6  -5  11        3.69       -5.80      5.80 o 
   7  -5  11        2.84        0.47     10.25 o 
  -9  -4  11       21.47       38.19     10.13 o 
  -8  -4  11        0.02       -8.19      8.19 o 
  -7  -4  11      674.37      690.22     19.64 o 
  -6  -4  11      109.24       89.89      7.50 o 
  -5  -4  11      252.25      235.70      9.00 o 
  -4  -4  11        0.14        1.08      3.41 o 
  -3  -4  11       61.65       71.33      8.04 o 
  -2  -4  11       53.45       44.32     17.27 o 
  -1  -4  11      741.50      798.50     16.77 o 
   0  -4  11      130.57      126.79      8.01 o 
   1  -4  11      349.90      333.88      7.53 o 
   2  -4  11       43.67       32.22      3.50 o 
   3  -4  11     4535.75     4629.70     63.16 o 
   4  -4  11      111.60      102.31      7.74 o 
   5  -4  11      103.65       67.81      6.63 o 
   6  -4  11        1.89       -1.31      6.27 o 
   7  -4  11        2.22        2.08      5.90 o 
 -10  -3  11        4.34       -6.42     28.18 o 
  -9  -3  11        4.92       10.20      8.33 o 
  -8  -3  11       62.00       71.09     10.40 o 
  -7  -3  11      293.18      303.37     18.09 o 
  -6  -3  11      163.58      162.41      8.86 o 
  -5  -3  11       17.84       24.91      4.89 o 
  -4  -3  11     1294.00     1331.76     26.26 o 
  -3  -3  11       97.45       83.26      5.64 o 
  -2  -3  11      697.48      633.74     15.40 o 
  -1  -3  11       21.27       20.40      3.02 o 
   0  -3  11      144.61      126.21     14.73 o 
   1  -3  11       77.57       64.28      3.35 o 
   2  -3  11      217.06      186.93      5.79 o 
   3  -3  11      792.80      790.88     14.33 o 
   4  -3  11      798.10      820.73     17.72 o 
   5  -3  11       29.88       44.06      7.38 o 
   6  -3  11       32.93       24.71      6.12 o 
   7  -3  11      327.16      337.29     15.97 o 
   8  -3  11       59.19       65.06     11.62 o 
 -10  -2  11       47.76       66.95     19.52 o 
  -9  -2  11      160.38      197.17     17.73 o 
  -8  -2  11       60.77       50.21      7.17 o 
  -7  -2  11       64.25       75.93     19.49 o 
  -6  -2  11     4466.13     4717.87     84.44 o 
  -5  -2  11     1505.95     1554.11     38.37 o 
  -4  -2  11      870.00      829.23     17.96 o 
  -3  -2  11       20.86       19.52      7.40 o 
  -2  -2  11      124.59      120.68      5.90 o 
  -1  -2  11      179.77      155.50      5.94 o 
   0  -2  11      545.10      522.19     11.17 o 
   1  -2  11      223.32      207.24      5.29 o 
   2  -2  11      136.42      126.37      4.51 o 
   3  -2  11        4.72       -0.26      9.48 o 
   4  -2  11        8.93        7.94      4.38 o 
   5  -2  11      107.70      125.10     12.22 o 
   6  -2  11      109.99      102.00      7.80 o 
   7  -2  11      155.86      153.82     15.81 o 
   8  -2  11       81.93       54.78     10.78 o 
 -10  -1  11       41.01       29.54     11.76 o 
  -9  -1  11       16.94       22.47     10.04 o 
  -8  -1  11       96.29      106.33      8.48 o 
  -7  -1  11       58.22       72.39      7.99 o 
  -6  -1  11     2792.96     2920.64     54.97 o 
  -5  -1  11     1136.46     1160.54     25.07 o 
  -4  -1  11      333.19      330.45      9.84 o 
  -3  -1  11      204.24      190.61      5.87 o 
  -2  -1  11        0.48        3.17      3.82 o 
  -1  -1  11      704.02      645.42     26.36 o 
   0  -1  11      862.16      933.70     16.11 o 
   1  -1  11        1.19        4.05      2.07 o 
   2  -1  11        8.68       11.51      3.57 o 
   3  -1  11        0.05       -2.26      3.46 o 
   4  -1  11       32.14       24.02      5.94 o 
   5  -1  11        5.71       17.80      8.53 o 
   6  -1  11       96.74       76.04      9.30 o 
   7  -1  11       17.00       14.23     15.40 o 
   8  -1  11        3.96       -0.67     14.81 o 
 -10   0  11       99.96       98.27     12.14 o 
  -9   0  11      101.25       87.36      9.84 o 
  -8   0  11       29.37       39.60      6.85 o 
  -7   0  11       12.02       11.59     10.96 o 
  -6   0  11      714.17      775.59     28.18 o 
  -5   0  11       85.94       93.39      9.63 o 
  -4   0  11        5.46       12.91      9.73 o 
  -3   0  11       14.15       14.29      5.43 o 
  -2   0  11      559.71      568.15     12.21 o 
  -1   0  11      581.27      659.89     11.90 o 
   0   0  11      143.59      119.22      5.38 o 
   1   0  11        1.06       -2.26      2.90 o 
   2   0  11       21.55       26.96      2.58 o 
   3   0  11        3.72       -0.81      5.12 o 
   4   0  11      264.02      295.87      9.61 o 
   5   0  11        0.01       -3.16      4.90 o 
   6   0  11       52.04       76.67      8.28 o 
   7   0  11       25.50       23.17      8.52 o 
 -10   1  11       90.03       74.39     13.68 o 
  -9   1  11      187.25      174.29     14.57 o 
  -8   1  11        5.36        0.05      9.84 o 
  -7   1  11      551.13      605.96     45.27 o 
  -6   1  11        4.59        8.46      7.76 o 
  -5   1  11     1156.96     1150.42     41.78 o 
  -4   1  11      206.34      189.61      9.23 o 
  -3   1  11      352.50      325.68     13.58 o 
  -2   1  11      323.20      341.95     22.54 o 
  -1   1  11      250.52      226.24     20.54 o 
   0   1  11      226.16      210.89      9.09 o 
   1   1  11     1182.72     1168.88     18.92 o 
   2   1  11       14.05       16.19      2.33 o 
   3   1  11       29.73       30.61      4.35 o 
   4   1  11        0.72       -0.47      4.66 o 
   5   1  11        7.88        4.84      4.35 o 
   6   1  11       99.35      104.07      8.81 o 
   7   1  11       14.45       15.72      7.07 o 
 -10   2  11      218.96      221.25     35.56 o 
  -9   2  11      334.98      346.44     24.09 o 
  -8   2  11        0.63        1.11      8.83 o 
  -7   2  11      389.60      372.43     19.12 o 
  -6   2  11       27.43       24.27      7.76 o 
  -5   2  11       19.41       25.01     14.55 o 
  -4   2  11     1721.04     1721.55     46.26 o 
  -3   2  11      590.86      581.41     20.43 o 
  -2   2  11     1250.10     1208.14     30.00 o 
  -1   2  11       25.01       19.08      8.20 o 
   0   2  11      557.35      543.25     11.67 o 
   1   2  11      296.67      267.83      6.96 o 
   2   2  11      207.39      215.07      7.66 o 
   3   2  11     1680.21     1562.95     29.59 o 
   4   2  11      721.24      690.01     17.86 o 
   5   2  11       42.21       60.77     16.78 o 
   6   2  11      130.14      129.28     10.25 o 
   7   2  11      285.10      291.61     14.64 o 
 -10   3  11        0.03       -7.90     11.39 o 
  -9   3  11      530.67      529.40     30.51 o 
  -8   3  11      308.98      322.89     19.84 o 
  -7   3  11      322.07      326.70     20.83 o 
  -6   3  11      265.61      298.00     18.20 o 
  -5   3  11       11.52       -0.27      8.68 o 
  -4   3  11       69.24       55.48      8.81 o 
  -3   3  11      193.21      189.13     11.42 o 
  -2   3  11       36.62       32.75     10.99 o 
  -1   3  11       51.04       46.73      4.69 o 
   0   3  11       17.69       14.27      7.15 o 
   1   3  11      346.18      315.61      8.03 o 
   2   3  11       11.71        9.50      3.14 o 
   3   3  11       26.67       19.17      4.92 o 
   4   3  11        3.52        9.34     10.99 o 
   5   3  11      138.18      156.10      9.80 o 
   6   3  11       10.18       -1.05      5.52 o 
   7   3  11      208.84      214.78     22.47 o 
 -10   4  11        0.51       -8.45     17.79 o 
  -9   4  11        1.41       34.03     25.18 o 
  -8   4  11        0.36       -6.26      9.23 o 
  -7   4  11       79.71       74.83     14.09 o 
  -6   4  11       79.99       69.71     10.14 o 
  -5   4  11       11.08       12.71     14.04 o 
  -4   4  11      266.60      253.38     13.72 o 
  -3   4  11      821.42      876.64     30.10 o 
  -2   4  11       59.55       69.71      9.63 o 
  -1   4  11      823.53      787.26     20.19 o 
   0   4  11       71.41       64.87      8.30 o 
   1   4  11     1018.36     1009.74     18.62 o 
   2   4  11      393.05      349.40     11.41 o 
   3   4  11      185.05      184.12      9.45 o 
   4   4  11       44.74       48.20      7.10 o 
   5   4  11       30.63       26.46      7.26 o 
   6   4  11        0.47        9.67     15.40 o 
  -9   5  11       17.09       -1.22     44.60 o 
  -8   5  11      250.00      293.79     20.01 o 
  -7   5  11      598.28      586.19     26.72 o 
  -6   5  11        0.35        0.98      7.26 o 
  -5   5  11       26.08       21.93      7.68 o 
  -4   5  11      199.28      234.04     20.37 o 
  -3   5  11      408.01      386.91     16.97 o 
  -2   5  11        8.88        0.86      5.93 o 
  -1   5  11      447.04      457.01     20.70 o 
   0   5  11      286.91      296.48     10.44 o 
   1   5  11      114.55      116.03      9.22 o 
   2   5  11       82.61       70.39      6.18 o 
   3   5  11      306.36      287.15     13.56 o 
   4   5  11       67.36       74.93      8.41 o 
   5   5  11       25.78       30.29      7.53 o 
   6   5  11      143.82      140.14     16.02 o 
  -9   6  11      112.38      112.04     32.43 o 
  -8   6  11       49.67       50.24     17.03 o 
  -7   6  11       84.88       83.58     15.58 o 
  -6   6  11      129.97      127.43     15.51 o 
  -5   6  11      482.15      444.47     21.54 o 
  -4   6  11        5.27        0.84      6.71 o 
  -3   6  11      246.27      253.22     13.75 o 
  -2   6  11      371.16      375.90     15.52 o 
  -1   6  11      264.01      244.98     17.70 o 
   0   6  11      146.20      141.63      9.82 o 
   1   6  11      207.73      224.64     10.90 o 
   2   6  11      178.64      232.65     11.90 o 
   3   6  11       37.75       39.09      7.71 o 
   4   6  11       78.53       86.34     10.73 o 
   5   6  11      204.40      226.56     19.78 o 
  -9   7  11        5.89        4.61     18.50 o 
  -8   7  11      197.17      180.20     18.46 o 
  -7   7  11      242.83      231.42     18.49 o 
  -6   7  11       57.56       49.83     16.70 o 
  -5   7  11       78.86       75.80     11.75 o 
  -4   7  11        4.75        0.52      7.26 o 
  -3   7  11      271.49      249.61     16.44 o 
  -2   7  11     1385.00     1465.88     70.37 o 
  -1   7  11       64.05       57.36     10.69 o 
   0   7  11       23.42       25.97      8.25 o 
   1   7  11        0.00       -3.72      9.46 o 
   2   7  11        0.04       -6.38     11.53 o 
   3   7  11       92.02       89.59      9.93 o 
   4   7  11       31.82       48.85     27.74 o 
   5   7  11      785.15      884.61     41.76 o 
  -8   8  11       92.04       96.40     38.22 o 
  -7   8  11      151.07      144.56     16.71 o 
  -6   8  11      144.63      125.29     15.00 o 
  -5   8  11      137.63      145.48     20.98 o 
  -4   8  11        0.13      -10.64     11.77 o 
  -3   8  11       77.38       75.14     19.57 o 
  -2   8  11       12.60        9.20      7.17 o 
  -1   8  11      457.85      491.03     28.08 o 
   0   8  11       42.96       59.83      9.90 o 
   1   8  11       67.38       46.13     11.28 o 
   2   8  11       65.30       71.26     12.48 o 
   3   8  11       37.78       28.28     53.08 o 
   4   8  11      152.60      149.78     39.55 o 
  -7   9  11      499.31      436.25     29.72 o 
  -6   9  11      158.09      174.04     17.66 o 
  -5   9  11       46.33       34.15     11.04 o 
  -4   9  11      272.71      313.99     35.86 o 
  -3   9  11       30.50       34.19     18.16 o 
  -2   9  11      177.53      159.54     20.03 o 
  -1   9  11      140.59      161.23     18.39 o 
   0   9  11      173.69      179.58     16.39 o 
   1   9  11      102.29       81.70     14.12 o 
   2   9  11       11.60       -5.83     26.49 o 
   3   9  11       17.19       67.53     29.77 o 
  -6  10  11        0.16        1.35     11.77 o 
  -5  10  11      107.94      107.57     16.68 o 
  -4  10  11       12.42       37.35     15.47 o 
  -3  10  11      314.64      322.16     30.07 o 
  -2  10  11        4.78        1.02     10.81 o 
  -1  10  11      146.44      166.46     22.80 o 
   0  10  11      388.58      378.93     30.84 o 
   1  10  11       90.54       48.62     21.47 o 
   2  10  11       19.63       29.25     31.82 o 
  -4  11  11        0.05        5.64     21.52 o 
  -3  11  11        2.47      -13.32     13.32 o 
  -2  11  11       35.76       47.03     18.96 o 
  -1  11  11        1.60       18.50     11.27 o 
   0  11  11        4.95        8.66     14.81 o 
  -1 -12  12       86.27      117.75     23.52 o 
   0 -12  12      192.41      260.86     34.48 o 
   1 -12  12       91.48       85.08     14.51 o 
  -4 -11  12       10.97       14.75     12.75 o 
  -3 -11  12        3.95       -1.17      8.46 o 
  -2 -11  12       11.53       14.71     11.89 o 
  -1 -11  12      332.65      383.03     24.41 o 
   0 -11  12       56.73       66.33     19.65 o 
   1 -11  12      194.01      234.87     17.81 o 
   2 -11  12       39.77       30.68     10.20 o 
   3 -11  12        2.90        8.84     12.28 o 
  -5 -10  12      144.94      150.91     31.38 o 
  -4 -10  12       52.80       70.00     17.70 o 
  -3 -10  12       49.27       21.57     15.37 o 
  -2 -10  12      188.54      193.50     15.75 o 
  -1 -10  12      145.17      156.67     17.76 o 
   0 -10  12       37.43       22.58      8.77 o 
   1 -10  12        9.15       -0.94      9.01 o 
   2 -10  12        4.52        5.39      9.02 o 
   3 -10  12      150.29      163.45     13.56 o 
   4 -10  12       41.13       42.04     13.33 o 
  -6  -9  12      127.81      129.66     16.09 o 
  -5  -9  12      138.42      138.46     14.70 o 
  -4  -9  12        6.26        4.30     12.53 o 
  -3  -9  12       49.05       44.85      9.80 o 
  -2  -9  12       92.02      101.16      9.73 o 
  -1  -9  12       29.34       37.69      9.29 o 
   0  -9  12        0.71        0.32      4.67 o 
   1  -9  12       13.19       36.36     22.65 o 
   2  -9  12       14.34       -9.31      9.48 o 
   3  -9  12       44.33       56.48     16.88 o 
   4  -9  12       28.69       42.11      9.82 o 
   5  -9  12        4.08       -0.82      8.97 o 
  -7  -8  12        1.91        6.24     12.06 o 
  -6  -8  12        1.19       -7.82     12.04 o 
  -5  -8  12        1.70        5.28      9.21 o 
  -4  -8  12      167.78      184.19     14.67 o 
  -3  -8  12      135.65      168.47     11.26 o 
  -2  -8  12      321.16      316.17     15.08 o 
  -1  -8  12       38.32       49.72     16.32 o 
   0  -8  12        0.24       -4.95      6.06 o 
   1  -8  12        0.02        9.00     13.27 o 
   2  -8  12       90.42       81.47      7.91 o 
   3  -8  12       81.25       77.25      8.24 o 
   4  -8  12       33.21       51.43     10.29 o 
   5  -8  12       16.95       15.18     10.95 o 
   6  -8  12        0.63        5.62      9.77 o 
  -8  -7  12       11.85       12.18     13.16 o 
  -7  -7  12        8.28       -2.14     20.93 o 
  -6  -7  12        4.77       21.94     11.95 o 
  -5  -7  12       63.98       77.32     12.22 o 
  -4  -7  12       37.53       37.87      6.76 o 
  -3  -7  12       84.22       91.96     15.34 o 
  -2  -7  12      109.47      121.21      8.57 o 
  -1  -7  12        4.15       -4.95     17.68 o 
   0  -7  12      361.27      326.34     14.66 o 
   1  -7  12      116.43      155.95     10.35 o 
   2  -7  12       34.45       40.21      6.27 o 
   3  -7  12      311.98      277.76     12.53 o 
   4  -7  12      150.19      150.53     13.53 o 
   5  -7  12       14.36       23.74     24.77 o 
   6  -7  12       23.20       38.72     10.15 o 
  -8  -6  12      159.18      132.66     17.04 o 
  -7  -6  12        9.17        2.31     10.81 o 
  -6  -6  12       28.41       25.44     10.27 o 
  -5  -6  12        2.36       -0.02      7.89 o 
  -4  -6  12      351.89      363.71     16.09 o 
  -3  -6  12      233.37      241.79     12.12 o 
  -2  -6  12     1652.65     1717.58     68.04 o 
  -1  -6  12      224.31      179.86     11.12 o 
   0  -6  12      467.99      533.04     23.31 o 
   1  -6  12       74.02       65.35      8.71 o 
   2  -6  12     1278.17     1249.09     43.14 o 
   3  -6  12      344.98      360.09     12.71 o 
   4  -6  12      448.80      436.76     22.72 o 
   5  -6  12      127.36      126.37     10.21 o 
   6  -6  12        2.09        3.95      8.18 o 
   7  -6  12        8.59       15.32     24.13 o 
  -9  -5  12      159.31      149.83     17.81 o 
  -8  -5  12        1.96       20.93     27.21 o 
  -7  -5  12       26.71       23.55     13.04 o 
  -6  -5  12       80.37       87.77      8.45 o 
  -5  -5  12        0.01        7.03      5.14 o 
  -4  -5  12      132.04      120.83     10.29 o 
  -3  -5  12       54.23       35.36      4.16 o 
  -2  -5  12       19.86       26.40      8.50 o 
  -1  -5  12     1306.55     1377.35     32.64 o 
   0  -5  12       27.69       37.52     13.50 o 
   1  -5  12       64.13       64.16     10.81 o 
   2  -5  12        1.16        4.64      7.20 o 
   3  -5  12      245.81      237.15      7.63 o 
   4  -5  12        5.71        6.42      4.39 o 
   5  -5  12        0.00       -4.36      5.49 o 
   6  -5  12       12.44        0.90      6.31 o 
   7  -5  12       57.34       48.12     14.78 o 
  -9  -4  12      160.10      207.30     21.53 o 
  -8  -4  12       20.08       24.83     10.18 o 
  -7  -4  12        2.71       11.07     11.27 o 
  -6  -4  12      110.91      113.92      7.40 o 
  -5  -4  12      182.82      165.56     12.63 o 
  -4  -4  12      553.08      504.37     16.54 o 
  -3  -4  12      113.61      119.48      9.37 o 
  -2  -4  12       12.16       12.88     11.78 o 
  -1  -4  12      139.89      130.00      6.81 o 
   0  -4  12      411.02      414.90     13.80 o 
   1  -4  12      100.76       91.41      8.56 o 
   2  -4  12       25.14       14.21      3.15 o 
   3  -4  12        0.22        5.82      4.14 o 
   4  -4  12      104.17      100.47      6.97 o 
   5  -4  12      112.49      135.15     13.86 o 
   6  -4  12      155.27      181.76     18.42 o 
   7  -4  12       36.92       29.09      8.27 o 
  -9  -3  12        2.64        4.08      8.97 o 
  -8  -3  12        9.01       10.31      9.05 o 
  -7  -3  12      191.52      219.39     17.01 o 
  -6  -3  12     1747.33     1830.26     39.70 o 
  -5  -3  12      103.93       95.20     18.80 o 
  -4  -3  12       66.76       56.97      6.07 o 
  -3  -3  12      322.57      288.12     20.37 o 
  -2  -3  12      232.44      217.10      8.76 o 
  -1  -3  12       10.59       14.28      6.69 o 
   0  -3  12      543.86      520.84     12.62 o 
   1  -3  12      519.50      524.95     11.96 o 
   2  -3  12      133.74      133.95      5.42 o 
   3  -3  12      146.45      147.19     12.91 o 
   4  -3  12      142.72      133.82      6.84 o 
   5  -3  12       84.82       75.16      6.97 o 
   6  -3  12        9.17        8.03      6.00 o 
   7  -3  12      161.11      126.93     21.01 o 
 -10  -2  12       36.42        9.77     14.55 o 
  -9  -2  12       29.35       48.30      8.89 o 
  -8  -2  12       14.85       16.76      8.43 o 
  -7  -2  12      107.86      144.44      9.81 o 
  -6  -2  12      786.49      756.83     19.31 o 
  -5  -2  12      768.90      785.26     18.84 o 
  -4  -2  12       15.04        5.95      5.38 o 
  -3  -2  12       41.66       42.76      9.50 o 
  -2  -2  12        3.35        2.05      3.58 o 
  -1  -2  12      285.31      259.58     28.64 o 
   0  -2  12      632.81      642.52     14.05 o 
   1  -2  12     1119.68     1082.97     17.36 o 
   2  -2  12       30.31       23.62      3.20 o 
   3  -2  12      257.80      239.70      8.93 o 
   4  -2  12      158.97      175.21     11.12 o 
   5  -2  12       32.14       39.00      6.40 o 
   6  -2  12       10.37       -5.50      5.50 o 
   7  -2  12      111.32      127.90     11.34 o 
 -10  -1  12        9.20       49.96     19.07 o 
  -9  -1  12      215.42      227.41     15.01 o 
  -8  -1  12       20.96       28.64      9.71 o 
  -7  -1  12       63.45       62.86      6.76 o 
  -6  -1  12      693.46      680.25     27.10 o 
  -5  -1  12      320.68      306.73     14.68 o 
  -4  -1  12      487.30      467.60     18.55 o 
  -3  -1  12       20.65       19.73      5.07 o 
  -2  -1  12      803.47      755.38     19.36 o 
  -1  -1  12      304.93      334.69      8.93 o 
   0  -1  12       11.08       11.13      3.06 o 
   1  -1  12     1521.97     1444.51     24.39 o 
   2  -1  12     1530.10     1502.06     26.95 o 
   3  -1  12        0.77        8.80      5.05 o 
   4  -1  12        2.77       11.30     12.58 o 
   5  -1  12        1.52       -3.44      5.89 o 
   6  -1  12       58.53       41.90      7.57 o 
   7  -1  12        3.77       10.29      7.00 o 
 -10   0  12       13.34       -2.05     10.20 o 
  -9   0  12        2.63        6.61      7.08 o 
  -8   0  12       80.88       78.44      7.88 o 
  -7   0  12      751.37      780.38     21.89 o 
  -6   0  12       45.51       47.09      5.67 o 
  -5   0  12      153.33      148.37      9.65 o 
  -4   0  12       47.38       35.45      7.23 o 
  -3   0  12        5.19        0.43      4.93 o 
  -2   0  12        0.50       -1.78      2.41 o 
  -1   0  12        1.51        3.20      2.64 o 
   0   0  12       25.35       13.23     14.81 o 
   1   0  12      287.80      257.14     22.67 o 
   2   0  12        1.07        6.85      4.50 o 
   3   0  12      654.45      647.75     19.65 o 
   4   0  12      143.35      138.92      7.72 o 
   5   0  12        8.33        9.22      6.66 o 
   6   0  12       13.66       22.82      8.32 o 
   7   0  12        0.05        0.70      6.89 o 
 -10   1  12        1.47       16.96     15.47 o 
  -9   1  12        0.06        7.60     10.33 o 
  -8   1  12       20.69       31.50     13.08 o 
  -7   1  12       84.56       59.96     13.07 o 
  -6   1  12       32.51       32.97     11.01 o 
  -5   1  12      104.01      102.60      9.49 o 
  -4   1  12      545.16      590.54     19.32 o 
  -3   1  12      294.56      312.20     15.55 o 
  -2   1  12       41.46       41.64      4.59 o 
  -1   1  12      241.27      265.51      9.01 o 
   0   1  12      138.74      141.36      6.56 o 
   1   1  12     1055.33     1022.97     18.36 o 
   2   1  12      313.74      324.16      8.42 o 
   3   1  12     2968.64     2940.93     45.78 o 
   4   1  12      425.83      408.56     11.59 o 
   5   1  12       50.26       66.12     14.60 o 
   6   1  12      569.16      590.84     30.31 o 
   7   1  12       47.20       40.56      9.76 o 
 -10   2  12      116.92      125.90     12.64 o 
  -9   2  12       15.34       13.95     14.69 o 
  -8   2  12      562.64      562.82     26.93 o 
  -7   2  12       42.06       60.37      9.98 o 
  -6   2  12      460.77      462.57     26.23 o 
  -5   2  12      158.29      168.86     12.69 o 
  -4   2  12      184.62      227.35     12.99 o 
  -3   2  12      541.57      504.83     26.90 o 
  -2   2  12      240.52      256.57     10.53 o 
  -1   2  12      307.96      298.31     10.48 o 
   0   2  12      300.18      301.61     21.29 o 
   1   2  12      669.03      657.63     24.13 o 
   2   2  12       75.46       69.93      6.41 o 
   3   2  12      320.75      308.90      9.83 o 
   4   2  12       41.02       35.97      6.15 o 
   5   2  12        9.60        5.20      6.66 o 
   6   2  12        0.58       -5.35      6.21 o 
   7   2  12       73.16       90.12     11.05 o 
 -10   3  12        4.22        8.98     13.01 o 
  -9   3  12       24.58       29.28     16.03 o 
  -8   3  12       56.62       41.87     11.77 o 
  -7   3  12       16.66       11.78      8.33 o 
  -6   3  12       64.85       53.81     12.91 o 
  -5   3  12       50.48       51.16      8.99 o 
  -4   3  12       43.73       33.20     10.88 o 
  -3   3  12      333.80      333.68     16.95 o 
  -2   3  12       58.22       61.52      7.02 o 
  -1   3  12      113.63       97.93     10.30 o 
   0   3  12      185.95      185.92      6.99 o 
   1   3  12       69.20       59.79      5.05 o 
   2   3  12      173.89      165.67      8.83 o 
   3   3  12       37.35       29.66      6.97 o 
   4   3  12       23.28       37.55      7.11 o 
   5   3  12       12.48       19.92      6.63 o 
   6   3  12       10.74        1.02      7.58 o 
  -9   4  12        0.51        2.51     20.75 o 
  -8   4  12       52.43       47.23     25.18 o 
  -7   4  12      111.81      108.31     12.95 o 
  -6   4  12        1.62       -6.95      8.16 o 
  -5   4  12        2.18       -7.00      7.00 o 
  -4   4  12        2.34       -9.91      9.91 o 
  -3   4  12      250.98      243.63     13.49 o 
  -2   4  12      144.33      154.65     17.65 o 
  -1   4  12      386.79      390.97     17.31 o 
   0   4  12      268.78      224.51      9.23 o 
   1   4  12        6.33       12.84      4.34 o 
   2   4  12      259.16      226.88      9.69 o 
   3   4  12      447.37      429.85     16.44 o 
   4   4  12        2.86        1.33      7.63 o 
   5   4  12      134.75      134.59     10.18 o 
   6   4  12       49.80       73.62     15.11 o 
  -9   5  12      180.76      187.23     21.54 o 
  -8   5  12       13.49        8.49     29.43 o 
  -7   5  12      160.17      156.39     15.56 o 
  -6   5  12       46.68       76.74     12.05 o 
  -5   5  12       34.36       47.91     13.83 o 
  -4   5  12      119.23      136.51     14.20 o 
  -3   5  12       98.71       78.62     15.52 o 
  -2   5  12      368.78      386.85     17.93 o 
  -1   5  12      448.22      481.29     19.51 o 
   0   5  12     3197.55     3298.51     63.25 o 
   1   5  12      259.19      236.44     11.83 o 
   2   5  12      629.43      629.05     27.15 o 
   3   5  12      116.92      117.16     10.51 o 
   4   5  12      126.18      148.51     12.06 o 
   5   5  12      451.53      497.78     28.90 o 
  -9   6  12       40.25       38.15     24.67 o 
  -8   6  12      298.83      372.20     27.90 o 
  -7   6  12        8.65        0.58     13.32 o 
  -6   6  12      128.78      135.23     13.40 o 
  -5   6  12        2.47       -7.93      7.93 o 
  -4   6  12      215.99      215.82     14.74 o 
  -3   6  12      260.38      276.34     19.55 o 
  -2   6  12      569.18      570.40     21.78 o 
  -1   6  12       79.87       99.55     12.37 o 
   0   6  12       24.83       23.89      6.69 o 
   1   6  12      200.67      216.23     15.11 o 
   2   6  12      158.81      171.63     11.09 o 
   3   6  12       21.22        8.12      7.18 o 
   4   6  12        0.03        2.79     10.96 o 
   5   6  12      579.81      584.38     31.71 o 
  -8   7  12       88.06       74.12     38.73 o 
  -7   7  12       31.63       27.60     21.29 o 
  -6   7  12       70.25       36.85     15.20 o 
  -5   7  12       76.98       96.10     23.47 o 
  -4   7  12       33.40       33.70      9.61 o 
  -3   7  12       73.04       55.56     33.61 o 
  -2   7  12       31.62       37.69      8.35 o 
  -1   7  12      302.95      289.15     17.39 o 
   0   7  12        4.74       -8.05     10.08 o 
   1   7  12       96.67      108.33     28.20 o 
   2   7  12       10.72        5.93      8.93 o 
   3   7  12       16.66       11.91      9.43 o 
   4   7  12        0.89      -11.15     72.80 o 
  -7   8  12       55.09       40.18     13.39 o 
  -6   8  12      148.31      166.40     47.85 o 
  -5   8  12       86.31       89.54     12.93 o 
  -4   8  12      973.39      973.16     38.89 o 
  -3   8  12        9.62        2.32      8.48 o 
  -2   8  12       12.23       -2.26      7.03 o 
  -1   8  12      250.84      252.48     20.85 o 
   0   8  12       28.95       19.47     10.20 o 
   1   8  12      253.74      271.97     18.08 o 
   2   8  12      211.43      262.53     32.28 o 
   3   8  12       16.39      -43.45     81.05 o 
  -7   9  12       84.85      127.57     31.71 o 
  -6   9  12      115.61      123.03     18.57 o 
  -5   9  12       77.80       71.80     13.82 o 
  -4   9  12       10.13       10.86      9.19 o 
  -3   9  12      176.30      192.54     22.59 o 
  -2   9  12       26.09        7.63     11.73 o 
  -1   9  12      105.95       91.25     15.58 o 
   0   9  12       76.50       72.80     14.70 o 
   1   9  12      139.20      122.65     27.49 o 
   2   9  12       50.80       73.57     24.08 o 
  -5  10  12       94.55      126.04     22.34 o 
  -4  10  12        8.48       -6.20     14.45 o 
  -3  10  12        0.81        4.05     18.85 o 
  -2  10  12      127.24      127.57     18.91 o 
  -1  10  12       42.96       58.51     19.42 o 
   0  10  12       22.90       18.91     14.76 o 
   1  10  12      103.07      116.10     24.90 o 
  -3 -11  13        5.19       -3.59     13.42 o 
  -2 -11  13       49.98       48.56     22.01 o 
  -1 -11  13        0.76        9.32     43.40 o 
   0 -11  13      110.52      118.35     15.42 o 
   1 -11  13       33.71       37.86      9.91 o 
   2 -11  13       17.45       14.25     10.55 o 
  -5 -10  13        9.78       11.71      9.63 o 
  -4 -10  13      554.90      599.20     45.09 o 
  -3 -10  13      136.04      109.93     14.31 o 
  -2 -10  13        7.86       17.22     11.96 o 
  -1 -10  13       68.96       72.21     13.56 o 
   0 -10  13       48.87       54.06     17.86 o 
   1 -10  13       54.22       39.90     13.53 o 
   2 -10  13        5.60       11.18      8.57 o 
   3 -10  13      102.47      103.38     18.98 o 
  -6  -9  13       19.78       47.26     15.70 o 
  -5  -9  13      249.66      248.56     19.67 o 
  -4  -9  13      285.70      328.97     21.70 o 
  -3  -9  13        6.57      -12.04     12.04 o 
  -2  -9  13       25.57       15.60      9.02 o 
  -1  -9  13      138.17      131.82     11.87 o 
   0  -9  13        1.05       -1.60      4.66 o 
   1  -9  13        3.94       14.81      8.62 o 
   2  -9  13        4.18       -2.63      4.70 o 
   3  -9  13        4.04       10.30      9.46 o 
   4  -9  13        8.74       -4.92     12.11 o 
  -7  -8  13       41.42       37.65     16.14 o 
  -6  -8  13        4.28       -2.94     12.16 o 
  -5  -8  13        3.76       -5.17      8.62 o 
  -4  -8  13        0.09       -1.29     10.54 o 
  -3  -8  13       84.61       91.94     11.04 o 
  -2  -8  13        7.17        3.36     16.68 o 
  -1  -8  13       91.48      101.89      9.95 o 
   0  -8  13        4.00        4.33      6.80 o 
   1  -8  13        1.74       -6.49      6.86 o 
   2  -8  13        1.24       -6.81      6.81 o 
   3  -8  13        6.45       16.58     13.32 o 
   4  -8  13        0.02       -8.92     11.25 o 
   5  -8  13       78.78       83.25     11.80 o 
  -7  -7  13      456.74      446.29     26.65 o 
  -6  -7  13       50.29       41.35     16.78 o 
  -5  -7  13      115.61      122.37     12.83 o 
  -4  -7  13       19.97       17.44      7.03 o 
  -3  -7  13       91.96       93.17      9.16 o 
  -2  -7  13        3.35       28.82     17.21 o 
  -1  -7  13       12.86       11.44      9.19 o 
   0  -7  13      461.69      392.47     55.08 o 
   1  -7  13      182.43      165.38     11.96 o 
   2  -7  13       16.43        7.85      6.01 o 
   3  -7  13      135.26      149.70     11.64 o 
   4  -7  13        0.70       -8.58      8.58 o 
   5  -7  13       26.91       20.04     19.29 o 
   6  -7  13        0.56       -8.18     10.30 o 
  -8  -6  13      237.75      266.36     20.58 o 
  -7  -6  13      547.93      545.43     29.90 o 
  -6  -6  13       49.26       51.56      9.88 o 
  -5  -6  13      242.62      257.32     14.77 o 
  -4  -6  13       14.92       17.08     11.30 o 
  -3  -6  13        4.49        2.95      4.34 o 
  -2  -6  13       60.43       42.83      7.92 o 
  -1  -6  13      141.04      142.33      9.56 o 
   0  -6  13      404.80      433.95     48.39 o 
   1  -6  13      189.11      159.56     10.12 o 
   2  -6  13      104.92      122.02      8.13 o 
   3  -6  13       47.80       66.32     14.32 o 
   4  -6  13       26.19       11.73      9.67 o 
   5  -6  13       29.00       19.14      8.73 o 
   6  -6  13       75.12       78.80     12.51 o 
  -8  -5  13        9.80       13.02     10.23 o 
  -7  -5  13       76.78       88.70     13.79 o 
  -6  -5  13       37.06       34.89     16.16 o 
  -5  -5  13       57.71       68.96      8.81 o 
  -4  -5  13        9.66        5.39      7.39 o 
  -3  -5  13        8.59        8.15      8.08 o 
  -2  -5  13      171.83      157.86      9.82 o 
  -1  -5  13      123.80      117.08      9.41 o 
   0  -5  13       39.79       33.40      6.61 o 
   1  -5  13      374.71      388.23     22.26 o 
   2  -5  13       86.80       67.56      7.28 o 
   3  -5  13      150.09      151.35     14.45 o 
   4  -5  13        0.56       12.96      7.37 o 
   5  -5  13        1.72       -0.21     10.07 o 
   6  -5  13        0.00        4.23      8.85 o 
  -9  -4  13       10.17       -4.07      9.77 o 
  -8  -4  13       99.04      136.67     21.31 o 
  -7  -4  13       85.69       87.77     11.88 o 
  -6  -4  13       61.21       61.81      9.50 o 
  -5  -4  13      256.00      246.96     13.14 o 
  -4  -4  13       91.80       82.48      9.15 o 
  -3  -4  13      160.41      151.66     13.17 o 
  -2  -4  13     1476.31     1452.85     29.73 o 
  -1  -4  13      323.40      296.52     10.23 o 
   0  -4  13      456.98      435.70     14.84 o 
   1  -4  13      484.95      483.50     14.83 o 
   2  -4  13      875.27      823.31     21.44 o 
   3  -4  13       19.60       24.18      4.86 o 
   4  -4  13        4.42        2.80      5.84 o 
   5  -4  13      146.08      160.28     10.14 o 
   6  -4  13      104.94      116.10     15.11 o 
  -9  -3  13       21.32       19.05     13.77 o 
  -8  -3  13       86.88      102.60     15.23 o 
  -7  -3  13        1.29       -7.10      7.10 o 
  -6  -3  13       12.61       16.65     21.24 o 
  -5  -3  13       55.80       74.55     17.62 o 
  -4  -3  13      203.34      220.36     12.79 o 
  -3  -3  13       51.33       44.25      5.64 o 
  -2  -3  13      270.96      261.62     14.12 o 
  -1  -3  13      198.26      174.40     25.80 o 
   0  -3  13       96.85      114.76     25.21 o 
   1  -3  13        2.62        5.56      4.17 o 
   2  -3  13      543.39      537.02     12.58 o 
   3  -3  13       75.53       71.73      6.36 o 
   4  -3  13       24.81        7.78      6.63 o 
   5  -3  13      112.83       89.56      7.55 o 
   6  -3  13      454.19      512.23     27.10 o 
   7  -3  13       14.81      -16.39     16.86 o 
  -9  -2  13      170.80      183.30     21.83 o 
  -8  -2  13        1.63        8.69      8.15 o 
  -7  -2  13       67.22       69.80     10.60 o 
  -6  -2  13       38.88       22.34      6.99 o 
  -5  -2  13      288.22      294.78     10.44 o 
  -4  -2  13      601.10      583.66     14.16 o 
  -3  -2  13      842.03      865.97     32.30 o 
  -2  -2  13        8.56        3.55      4.09 o 
  -1  -2  13      633.76      589.10     17.16 o 
   0  -2  13        0.56       -0.58      8.94 o 
   1  -2  13      735.93      678.14     13.58 o 
   2  -2  13      474.89      505.44     11.24 o 
   3  -2  13      131.81      136.94      7.09 o 
   4  -2  13       13.32       15.55      5.21 o 
   5  -2  13        2.48        7.89      6.10 o 
   6  -2  13      177.03      189.03     13.68 o 
   7  -2  13       19.12       20.03      8.75 o 
  -9  -1  13       50.74       39.36     15.96 o 
  -8  -1  13      765.76      830.54     27.60 o 
  -7  -1  13      144.33      141.28     28.20 o 
  -6  -1  13      124.16      129.63      8.00 o 
  -5  -1  13      115.95      119.75     22.88 o 
  -4  -1  13       27.99       25.83      4.55 o 
  -3  -1  13      192.34      212.15     10.47 o 
  -2  -1  13      110.36      121.12      7.10 o 
  -1  -1  13        4.81        2.67      4.29 o 
   0  -1  13      201.80      195.70      9.48 o 
   1  -1  13     2507.38     2427.70     40.98 o 
   2  -1  13      560.32      528.74     13.60 o 
   3  -1  13      187.29      178.33      7.48 o 
   4  -1  13        0.55       -0.78      5.81 o 
   5  -1  13       66.09       66.69      7.71 o 
   6  -1  13       63.12       53.83      9.06 o 
   7  -1  13        6.03       39.39     10.09 o 
  -9   0  13      153.61      132.88     15.27 o 
  -8   0  13       51.71       56.30      8.72 o 
  -7   0  13        7.66        9.65      6.89 o 
  -6   0  13      118.78      115.64      7.92 o 
  -5   0  13       21.74       11.02     12.07 o 
  -4   0  13      286.89      310.86     13.88 o 
  -3   0  13      233.37      214.03      7.47 o 
  -2   0  13      507.65      490.06     12.27 o 
  -1   0  13       28.02       40.74     12.27 o 
   0   0  13      482.99      484.47     24.16 o 
   1   0  13        5.45        2.44      3.75 o 
   2   0  13      146.60      158.84     10.53 o 
   3   0  13      357.01      327.49     10.43 o 
   4   0  13        8.90        9.74      4.90 o 
   5   0  13        9.04        0.47      7.62 o 
   6   0  13      126.39      141.40     10.60 o 
  -9   1  13      129.57      138.74     13.50 o 
  -8   1  13        4.94        5.03     17.65 o 
  -7   1  13       37.39       52.80     10.71 o 
  -6   1  13       18.07       35.85      9.45 o 
  -5   1  13      206.62      211.20     19.26 o 
  -4   1  13      319.10      313.34     15.81 o 
  -3   1  13       90.76       86.33      9.82 o 
  -2   1  13     1519.70     1572.70     35.76 o 
  -1   1  13       12.27        8.56      6.40 o 
   0   1  13       63.53       57.75      7.94 o 
   1   1  13       12.58        8.86      3.56 o 
   2   1  13        0.99       -0.71     10.22 o 
   3   1  13      552.40      508.03     23.98 o 
   4   1  13       10.44       -0.77      5.09 o 
   5   1  13      142.86      147.49     10.02 o 
   6   1  13       11.95       -3.15      7.51 o 
  -9   2  13       16.19        0.60     16.18 o 
  -8   2  13       34.54       19.34     16.11 o 
  -7   2  13      130.77      128.88     22.72 o 
  -6   2  13      532.55      581.86     25.35 o 
  -5   2  13      342.28      360.54     21.52 o 
  -4   2  13       47.55       42.97      8.98 o 
  -3   2  13      278.28      281.88     24.80 o 
  -2   2  13        4.89        9.53      5.62 o 
  -1   2  13        9.48       10.50      5.19 o 
   0   2  13        3.12        6.50      7.94 o 
   1   2  13      242.82      214.78      8.10 o 
   2   2  13       73.90       58.37     15.24 o 
   3   2  13        4.71        2.74      6.04 o 
   4   2  13       60.67       76.40      7.66 o 
   5   2  13      174.10      170.29     11.04 o 
   6   2  13        3.64       10.38      8.19 o 
  -9   3  13       35.25       27.11     17.32 o 
  -8   3  13      320.91      319.18     32.07 o 
  -7   3  13       18.34       11.33     15.29 o 
  -6   3  13      600.17      655.38     28.95 o 
  -5   3  13       31.93       28.23     12.32 o 
  -4   3  13       61.09       65.69      9.73 o 
  -3   3  13      133.29      172.70     12.60 o 
  -2   3  13      445.73      389.17     14.19 o 
  -1   3  13       66.01       49.28      7.54 o 
   0   3  13      366.92      357.23     15.55 o 
   1   3  13      194.37      197.71      9.64 o 
   2   3  13      158.43      136.48      8.01 o 
   3   3  13       15.88       14.14     14.81 o 
   4   3  13      174.26      150.71      9.35 o 
   5   3  13       19.41       21.52      8.19 o 
   6   3  13        6.88       14.56      8.68 o 
  -9   4  13       23.96       51.02     20.47 o 
  -8   4  13       87.39       62.30     13.21 o 
  -7   4  13      146.48      116.98     13.43 o 
  -6   4  13        4.04        0.17     12.84 o 
  -5   4  13       18.56       28.26     20.80 o 
  -4   4  13      164.69      172.48     14.24 o 
  -3   4  13      158.84      209.39     15.98 o 
  -2   4  13       54.59       57.26     10.42 o 
  -1   4  13       10.33       20.53      7.38 o 
   0   4  13     1011.03     1025.73     35.63 o 
   1   4  13      724.15      769.24     24.10 o 
   2   4  13      233.35      206.55     22.08 o 
   3   4  13        6.65       19.45      7.23 o 
   4   4  13      120.58      112.22     11.27 o 
   5   4  13       22.85       19.68      7.18 o 
  -9   5  13       32.01       39.01     19.09 o 
  -8   5  13      185.89      180.57     30.51 o 
  -7   5  13      127.62      141.46     26.28 o 
  -6   5  13      108.75      118.88     12.84 o 
  -5   5  13      788.03      850.73     32.67 o 
  -4   5  13      297.86      299.37     16.89 o 
  -3   5  13      430.85      467.26     27.92 o 
  -2   5  13      175.32      178.48     13.21 o 
  -1   5  13       38.56       41.81      8.68 o 
   0   5  13      317.65      328.21     14.58 o 
   1   5  13        8.96       12.67     11.35 o 
   2   5  13      503.74      537.22     31.33 o 
   3   5  13       67.93       56.36      9.03 o 
   4   5  13       48.54       59.57     17.27 o 
   5   5  13       53.48       55.67     20.14 o 
  -8   6  13       25.91       39.21     13.69 o 
  -7   6  13      192.69      213.00     39.48 o 
  -6   6  13      251.33      268.59     17.71 o 
  -5   6  13      340.11      348.31     19.68 o 
  -4   6  13       63.91       76.55     10.99 o 
  -3   6  13      250.69      250.20     17.18 o 
  -2   6  13      393.56      371.99     20.66 o 
  -1   6  13      275.71      258.13     15.16 o 
   0   6  13       24.37       21.14     15.37 o 
   1   6  13        9.65       18.90      8.68 o 
   2   6  13        0.81       -1.61      7.40 o 
   3   6  13       19.27       26.65     12.04 o 
   4   6  13       16.49       18.52      8.83 o 
  -8   7  13       89.89       75.35     15.83 o 
  -7   7  13       20.33        6.52     40.48 o 
  -6   7  13       34.53       18.23     11.71 o 
  -5   7  13      337.82      335.12     25.21 o 
  -4   7  13       19.58        2.82     13.10 o 
  -3   7  13      247.08      236.75     15.50 o 
  -2   7  13       22.49       24.35     27.85 o 
  -1   7  13       32.28       30.74     11.27 o 
   0   7  13      132.78      143.35     16.80 o 
   1   7  13        0.37       -3.01     14.09 o 
   2   7  13        2.59       12.40     10.20 o 
   3   7  13       22.23       24.30      9.95 o 
   4   7  13       36.47       53.80     16.29 o 
  -7   8  13        1.10      -12.87     12.87 o 
  -6   8  13       76.59       65.28     17.34 o 
  -5   8  13      187.85      150.60     39.27 o 
  -4   8  13        3.83       11.86     18.16 o 
  -3   8  13       11.96        9.96     21.26 o 
  -2   8  13       72.83       62.04     14.96 o 
  -1   8  13       28.99       20.90     11.17 o 
   0   8  13       23.61       43.09     16.96 o 
   1   8  13      142.95      125.59     12.89 o 
   2   8  13       17.00       11.51     21.52 o 
   3   8  13        3.29       39.04     20.08 o 
  -6   9  13      225.42      260.14     25.49 o 
  -5   9  13      406.05      413.75     28.61 o 
  -4   9  13      138.93      133.77     22.49 o 
  -3   9  13       70.91       97.40     19.67 o 
  -2   9  13       30.43       28.79     13.83 o 
  -1   9  13      243.91      284.35     29.00 o 
   0   9  13        1.30       -1.54     10.81 o 
   1   9  13      371.35      404.54     26.02 o 
  -4  10  13       80.62       49.24     24.13 o 
  -3  10  13       15.61       24.59     21.52 o 
  -2  10  13        0.12        0.51     13.47 o 
  -1  10  13       82.31       65.68     20.90 o 
  -1 -11  14       33.51       25.36     14.11 o 
   0 -11  14       32.49       30.49     12.09 o 
  -4 -10  14      186.79      187.10     24.41 o 
  -3 -10  14      721.71      795.58     40.35 o 
  -2 -10  14      255.41      295.46     30.56 o 
  -1 -10  14      300.31      289.25     24.74 o 
   0 -10  14        1.35      -10.92     12.04 o 
   1 -10  14       19.73       19.93     10.66 o 
   2 -10  14        1.56       -3.38     10.58 o 
  -5  -9  14       14.32        9.25     12.79 o 
  -4  -9  14       44.27       48.18     13.76 o 
  -3  -9  14       44.73       38.79     15.83 o 
  -2  -9  14       20.73       36.60     15.65 o 
  -1  -9  14      629.48      633.92     56.59 o 
   0  -9  14       43.50       64.09     10.71 o 
   1  -9  14        0.01        3.98     13.32 o 
   2  -9  14       13.10       15.13     10.70 o 
   3  -9  14        5.98        9.18      9.00 o 
   4  -9  14        5.96       32.39     13.77 o 
  -6  -8  14       16.49       26.15     17.11 o 
  -5  -8  14       21.35       21.87      9.76 o 
  -4  -8  14       92.51      107.48     24.39 o 
  -3  -8  14        2.24       -6.78      6.78 o 
  -2  -8  14      268.22      294.34     14.64 o 
  -1  -8  14      196.73      223.40     20.03 o 
   0  -8  14      677.29      712.23     26.10 o 
   1  -8  14       18.57        7.13      7.13 o 
   2  -8  14       31.54       17.82     20.80 o 
   3  -8  14       32.27       27.17      9.86 o 
   4  -8  14      153.39      148.51     14.26 o 
  -7  -7  14      147.66      119.23     19.03 o 
  -6  -7  14        3.23       27.06     11.35 o 
  -5  -7  14        0.85        2.48      9.17 o 
  -4  -7  14       32.28       34.37      8.45 o 
  -3  -7  14      211.80      244.23     14.97 o 
  -2  -7  14       35.12       32.00      8.79 o 
  -1  -7  14       40.97       54.44      9.52 o 
   0  -7  14      571.11      587.15     27.18 o 
   1  -7  14      116.91       94.75      8.88 o 
   2  -7  14       55.70       41.60      8.62 o 
   3  -7  14      135.58      119.66     16.70 o 
   4  -7  14        0.41       -1.50     10.08 o 
   5  -7  14       72.32       70.52     11.84 o 
  -7  -6  14       43.98       38.16     14.60 o 
  -6  -6  14        0.40      -11.74     11.74 o 
  -5  -6  14      118.07      109.52     14.55 o 
  -4  -6  14       17.76       18.61      7.01 o 
  -3  -6  14        9.93       10.08     12.24 o 
  -2  -6  14      144.73      162.68     10.75 o 
  -1  -6  14      123.12      147.46     10.13 o 
   0  -6  14      196.51      181.63     14.40 o 
   1  -6  14       89.34       92.52      8.49 o 
   2  -6  14        5.39       12.88      8.92 o 
   3  -6  14        9.97       17.00      8.48 o 
   4  -6  14        0.07       -7.86      7.86 o 
   5  -6  14        0.49       -6.59     13.78 o 
  -8  -5  14        5.82       -1.06     11.86 o 
  -7  -5  14       21.25        9.50      9.81 o 
  -6  -5  14        0.01        4.69      7.59 o 
  -5  -5  14       32.83       35.94      7.91 o 
  -4  -5  14        6.37        3.29      7.68 o 
  -3  -5  14      132.06       97.30      9.99 o 
  -2  -5  14       20.99        9.27      5.86 o 
  -1  -5  14        6.30        2.07      7.92 o 
   0  -5  14       40.64       60.51      9.86 o 
   1  -5  14      350.75      363.48     14.36 o 
   2  -5  14      348.04      337.63     15.34 o 
   3  -5  14        2.74       -7.67      7.67 o 
   4  -5  14        8.48       10.02     10.20 o 
   5  -5  14       10.06       17.02      9.20 o 
   6  -5  14       82.76       56.87     14.46 o 
  -8  -4  14       78.59       88.99     15.66 o 
  -7  -4  14       44.94       27.94     17.98 o 
  -6  -4  14        4.70        9.99      7.25 o 
  -5  -4  14        1.49        8.09      6.48 o 
  -4  -4  14       18.52       11.29     14.88 o 
  -3  -4  14      379.28      358.88     15.02 o 
  -2  -4  14       48.69       32.62      7.86 o 
  -1  -4  14        2.23       -3.64     13.81 o 
   0  -4  14      175.47      215.55     11.88 o 
   1  -4  14      459.98      516.41     17.48 o 
   2  -4  14     1834.31     1914.98     61.92 o 
   3  -4  14        2.13       -1.13     12.01 o 
   4  -4  14       64.51       65.27     18.09 o 
   5  -4  14       11.15       21.93      8.55 o 
   6  -4  14      337.44      395.53     27.15 o 
  -9  -3  14       35.29       45.23     23.31 o 
  -8  -3  14       26.61        4.37     15.37 o 
  -7  -3  14      101.85      117.59     12.38 o 
  -6  -3  14      375.82      365.94     34.28 o 
  -5  -3  14      282.17      298.75     14.67 o 
  -4  -3  14      470.32      480.71     18.72 o 
  -3  -3  14     1094.90     1127.28     29.69 o 
  -2  -3  14      899.38      912.92     20.54 o 
  -1  -3  14       68.14       60.75      6.46 o 
   0  -3  14      564.50      532.88     20.72 o 
   1  -3  14       53.54       48.08      5.21 o 
   2  -3  14     1339.22     1303.63     31.52 o 
   3  -3  14        0.66       -1.92      7.63 o 
   4  -3  14      166.79      175.57     10.50 o 
   5  -3  14      277.61      299.62     15.00 o 
   6  -3  14      256.34      274.97     18.16 o 
  -9  -2  14       46.46       44.69     44.86 o 
  -8  -2  14      156.53      130.55     40.48 o 
  -7  -2  14      727.74      665.39     22.02 o 
  -6  -2  14      505.96      473.04     19.09 o 
  -5  -2  14      235.78      244.22     18.93 o 
  -4  -2  14      180.13      202.79     17.24 o 
  -3  -2  14        2.96       -6.91      6.91 o 
  -2  -2  14       39.83       48.71      6.21 o 
  -1  -2  14        8.52       10.23      4.99 o 
   0  -2  14        0.04       -3.07      3.66 o 
   1  -2  14      406.24      373.10     13.53 o 
   2  -2  14       93.05      105.80      8.76 o 
   3  -2  14      272.41      269.75     10.47 o 
   4  -2  14       17.04        1.66      8.80 o 
   5  -2  14        1.31       18.53      9.09 o 
   6  -2  14        0.22        4.27      8.11 o 
  -9  -1  14       76.37       98.81     16.75 o 
  -8  -1  14      799.56      823.60     31.70 o 
  -7  -1  14       15.62       38.58      9.52 o 
  -6  -1  14      117.85       80.86     15.47 o 
  -5  -1  14       25.53       29.55      9.46 o 
  -4  -1  14       23.21       22.70      8.88 o 
  -3  -1  14       71.51       65.89      7.80 o 
  -2  -1  14       57.58       53.99      7.23 o 
  -1  -1  14      143.38      140.94      9.75 o 
   0  -1  14      113.04      106.75      6.30 o 
   1  -1  14      188.55      198.63     11.96 o 
   2  -1  14       31.26       35.94      5.04 o 
   3  -1  14       80.24       97.59     14.40 o 
   4  -1  14      115.66      111.00     12.91 o 
   5  -1  14       27.31       24.31     11.04 o 
   6  -1  14        1.14      -10.48     10.48 o 
  -9   0  14        1.71       12.94     10.07 o 
  -8   0  14      101.60      130.14     22.18 o 
  -7   0  14       26.48       28.70      8.95 o 
  -6   0  14       40.83       46.50      8.84 o 
  -5   0  14       52.94       52.44      8.41 o 
  -4   0  14       19.98       29.63     10.55 o 
  -3   0  14       54.80       35.51      6.39 o 
  -2   0  14      420.14      438.75     15.44 o 
  -1   0  14      128.18      164.88     14.76 o 
   0   0  14      118.85      105.63      7.99 o 
   1   0  14      400.36      409.27     13.86 o 
   2   0  14      117.92      109.26     14.01 o 
   3   0  14        6.56       13.58      4.98 o 
   4   0  14       74.52       65.28      7.37 o 
   5   0  14       81.55       76.15      8.87 o 
   6   0  14      207.06      246.19     38.61 o 
  -9   1  14      132.43      122.21     15.68 o 
  -8   1  14      237.51      270.69     20.79 o 
  -7   1  14       18.24       16.61     14.35 o 
  -6   1  14       38.66       55.42     13.89 o 
  -5   1  14        8.54       30.16     12.58 o 
  -4   1  14       77.92       88.01     16.60 o 
  -3   1  14       34.84       37.95      8.11 o 
  -2   1  14      140.77      163.92     22.49 o 
  -1   1  14     2300.96     2319.04     66.95 o 
   0   1  14      541.27      526.83     15.23 o 
   1   1  14       33.13       51.27      7.13 o 
   2   1  14      380.61      393.60     12.93 o 
   3   1  14        1.06       -0.37      4.98 o 
   4   1  14       54.20       58.31      8.97 o 
   5   1  14       95.15      102.32     25.69 o 
   6   1  14        6.18        0.44      7.74 o 
  -9   2  14      274.08      273.65     22.97 o 
  -8   2  14      287.51      301.03     30.95 o 
  -7   2  14        8.96       55.69     15.09 o 
  -6   2  14        1.96       20.55     19.42 o 
  -5   2  14       68.12       64.68     18.80 o 
  -4   2  14       30.46       26.43     25.28 o 
  -3   2  14      297.95      348.00     17.78 o 
  -2   2  14        0.16       11.48      9.96 o 
  -1   2  14       89.47       69.06      9.71 o 
   0   2  14      135.44      113.37     16.16 o 
   1   2  14       22.42       20.07     11.04 o 
   2   2  14      202.96      168.20     10.22 o 
   3   2  14      108.70      124.65     10.23 o 
   4   2  14       23.99        8.82     11.99 o 
   5   2  14       51.66       60.61      8.89 o 
  -9   3  14      129.06      112.99     20.13 o 
  -8   3  14        2.58       15.67     11.30 o 
  -7   3  14      242.87      240.37     18.60 o 
  -6   3  14       13.07        6.14      9.58 o 
  -5   3  14      323.45      347.07     19.21 o 
  -4   3  14       25.87        1.79     11.22 o 
  -3   3  14       70.30       81.09     11.00 o 
  -2   3  14      202.80      206.90     26.16 o 
  -1   3  14      403.50      434.93     38.20 o 
   0   3  14        0.00       -7.74      7.74 o 
   1   3  14       65.45       64.61     10.07 o 
   2   3  14       14.75       24.91     15.68 o 
   3   3  14       24.90       15.22      8.09 o 
   4   3  14      234.13      261.04     15.20 o 
   5   3  14      255.15      284.03     14.99 o 
  -9   4  14        4.20       -1.01     12.77 o 
  -8   4  14       26.27       27.46     16.99 o 
  -7   4  14        0.16      -12.67     13.81 o 
  -6   4  14      696.43      786.91     33.65 o 
  -5   4  14      271.86      251.66     18.75 o 
  -4   4  14       31.55       34.47     21.08 o 
  -3   4  14        2.40        9.36      8.08 o 
  -2   4  14       90.52       83.00     11.00 o 
  -1   4  14      244.19      227.36     14.36 o 
   0   4  14      445.06      465.23     26.56 o 
   1   4  14      339.82      356.34     18.50 o 
   2   4  14      190.41      201.47     12.71 o 
   3   4  14      290.37      304.25     16.88 o 
   4   4  14      108.31      120.72     12.75 o 
   5   4  14      289.18      326.55     19.42 o 
  -8   5  14       12.47       11.66     12.12 o 
  -7   5  14       80.33       89.07     41.24 o 
  -6   5  14      168.00      207.77     19.81 o 
  -5   5  14       18.98       37.97     14.02 o 
  -4   5  14        0.16        8.93     19.73 o 
  -3   5  14       10.47       32.85     11.91 o 
  -2   5  14       23.32       22.58     11.62 o 
  -1   5  14      757.67      803.48     28.30 o 
   0   5  14      507.31      499.84     18.15 o 
   1   5  14      440.82      493.20     35.84 o 
   2   5  14       16.47       21.53      8.74 o 
   3   5  14       16.45       16.17      9.99 o 
   4   5  14        1.03        7.77      9.46 o 
  -8   6  14       29.47       43.65     22.06 o 
  -7   6  14       17.29       18.66     12.66 o 
  -6   6  14       16.24        6.48     13.32 o 
  -5   6  14       15.49       26.30     17.78 o 
  -4   6  14       22.56       -0.02     12.93 o 
  -3   6  14        0.59       -6.27      8.45 o 
  -2   6  14       38.82       40.20     10.99 o 
  -1   6  14      155.75      146.14     17.62 o 
   0   6  14       46.64       58.87     13.88 o 
   1   6  14       52.73       54.29     10.55 o 
   2   6  14       88.99       50.71     10.35 o 
   3   6  14       82.39       72.25     10.70 o 
   4   6  14       44.33       31.77     16.86 o 
  -7   7  14       11.60       45.43     15.17 o 
  -6   7  14       12.49       12.10     11.31 o 
  -5   7  14       39.63       25.48     20.01 o 
  -4   7  14      236.93      220.85     17.12 o 
  -3   7  14       18.09       29.38     11.91 o 
  -2   7  14      192.83      199.94     15.12 o 
  -1   7  14       35.95        7.63     16.39 o 
   0   7  14      101.92      106.05     18.65 o 
   1   7  14        0.41       -1.83     11.04 o 
   2   7  14       16.77       21.30     10.55 o 
   3   7  14        3.11       -2.99     12.57 o 
  -6   8  14        0.28       14.29     11.98 o 
  -5   8  14      194.14      170.39     21.50 o 
  -4   8  14       15.27       25.18     10.34 o 
  -3   8  14       35.50       37.35     15.78 o 
  -2   8  14       32.42       54.46     19.37 o 
  -1   8  14       64.41       91.66     19.52 o 
   0   8  14      231.58      183.21     20.24 o 
   1   8  14       11.36       19.35     24.82 o 
   2   8  14      191.20      208.54     20.40 o 
  -5   9  14       30.73       16.39     23.11 o 
  -4   9  14      560.67      503.17     43.65 o 
  -3   9  14       63.52       14.29     21.06 o 
  -2   9  14       22.09        6.66     18.44 o 
  -1   9  14       83.77       56.46     15.99 o 
   0   9  14       92.60      114.61     20.85 o 
  -3 -10  15      104.89      156.71     21.12 o 
  -2 -10  15      210.69      274.20     22.93 o 
  -1 -10  15       12.89       -9.98     12.75 o 
   0 -10  15      132.42       95.63     13.00 o 
   1 -10  15      285.39      247.90     18.11 o 
  -4  -9  15       91.39      130.56     16.65 o 
  -3  -9  15      124.55      143.67     45.55 o 
  -2  -9  15      108.06      128.26     17.42 o 
  -1  -9  15      305.07      307.00     19.20 o 
   0  -9  15       45.65       48.12     10.24 o 
   1  -9  15       42.21       35.48     10.28 o 
   2  -9  15       16.93      -14.69     16.02 o 
   3  -9  15        1.99      -11.68     11.68 o 
  -6  -8  15       12.65       20.56     11.61 o 
  -5  -8  15        1.68        4.35     17.19 o 
  -4  -8  15        1.52       -8.11     10.45 o 
  -3  -8  15       23.21       22.79     11.50 o 
  -2  -8  15       14.88       29.15     10.58 o 
  -1  -8  15       34.73       37.55     10.05 o 
   0  -8  15       30.49       54.88     16.96 o 
   1  -8  15       15.05       -1.25     30.97 o 
   2  -8  15        0.65       -7.18      9.46 o 
   3  -8  15        8.23       35.80     13.38 o 
  -6  -7  15        0.15       10.30     19.24 o 
  -5  -7  15      284.17      292.69     21.16 o 
  -4  -7  15      110.92      111.19     16.47 o 
  -3  -7  15      242.83      248.11     14.36 o 
  -2  -7  15       97.04       84.69      9.51 o 
  -1  -7  15        5.82       17.86     20.29 o 
   0  -7  15        2.11      -11.25     15.06 o 
   1  -7  15       42.22       40.41      8.24 o 
   2  -7  15      145.61      175.46     16.50 o 
   3  -7  15       17.62       17.78     10.99 o 
   4  -7  15        5.17       -3.32      8.80 o 
  -7  -6  15      112.81      108.99     17.47 o 
  -6  -6  15        0.46        7.88     19.98 o 
  -5  -6  15      670.17      719.83     27.98 o 
  -4  -6  15       64.61       69.73     25.08 o 
  -3  -6  15        0.07       -2.17      7.78 o 
  -2  -6  15       83.99       92.13     11.99 o 
  -1  -6  15       12.22       18.65      7.18 o 
   0  -6  15      136.41      137.64     43.55 o 
   1  -6  15      142.61      138.71     23.00 o 
   2  -6  15      151.03      128.95     11.85 o 
   3  -6  15       49.05       35.49     27.41 o 
   4  -6  15        4.70        4.42     11.01 o 
   5  -6  15        1.77        7.65     18.47 o 
  -8  -5  15       23.52       -1.54     19.06 o 
  -7  -5  15        6.95        9.19     19.44 o 
  -6  -5  15       18.90       32.08     12.62 o 
  -5  -5  15        1.21       -7.63      7.63 o 
  -4  -5  15       23.51       16.80      7.46 o 
  -3  -5  15      283.32      301.99     15.41 o 
  -2  -5  15       11.52       10.72      8.56 o 
  -1  -5  15      110.67       85.46     25.34 o 
   0  -5  15      145.20      141.30     28.56 o 
   1  -5  15      628.97      620.06     33.05 o 
   2  -5  15       67.20       41.73     17.88 o 
   3  -5  15        5.28        3.19      8.18 o 
   4  -5  15       44.69       43.41     10.80 o 
   5  -5  15        1.03       12.20     11.45 o 
  -8  -4  15       18.54       32.01     14.11 o 
  -7  -4  15       20.78       21.74     14.30 o 
  -6  -4  15      396.84      396.89     18.82 o 
  -5  -4  15      159.05      167.94     12.39 o 
  -4  -4  15      202.03      213.34     17.70 o 
  -3  -4  15      121.93      110.20     10.70 o 
  -2  -4  15       70.82      117.83     32.12 o 
  -1  -4  15      123.95       96.66     13.19 o 
   0  -4  15      191.68      239.73     19.98 o 
   1  -4  15       29.36       23.36      9.91 o 
   2  -4  15      425.90      424.12     19.63 o 
   3  -4  15        4.91       10.25     12.58 o 
   4  -4  15        0.66       18.86     14.58 o 
   5  -4  15      120.09      129.54     16.63 o 
  -8  -3  15      715.12      723.99     36.93 o 
  -7  -3  15      125.69      117.29     14.02 o 
  -6  -3  15      380.63      398.01     18.88 o 
  -5  -3  15        1.86        8.20      7.11 o 
  -4  -3  15      188.61      193.61     11.51 o 
  -3  -3  15       19.37       33.56      9.33 o 
  -2  -3  15        3.59        6.78      6.00 o 
  -1  -3  15      116.54      123.35     22.03 o 
   0  -3  15      643.09      610.95     19.85 o 
   1  -3  15      131.35      128.66      9.91 o 
   2  -3  15       29.36       20.30      7.97 o 
   3  -3  15       32.17       31.60      8.17 o 
   4  -3  15       52.52       27.29     10.94 o 
   5  -3  15        0.91        4.46      8.20 o 
  -8  -2  15      895.20      808.94     32.37 o 
  -7  -2  15      644.44      623.39     25.69 o 
  -6  -2  15       22.31        6.05      7.71 o 
  -5  -2  15       10.11       -5.96      6.37 o 
  -4  -2  15      258.73      275.27     13.48 o 
  -3  -2  15      305.73      279.41     12.86 o 
  -2  -2  15       40.88       34.28      7.56 o 
  -1  -2  15       54.57       61.83      9.07 o 
   0  -2  15       47.52       56.99      9.45 o 
   1  -2  15        4.74       11.60      6.71 o 
   2  -2  15       16.57       24.59     11.25 o 
   3  -2  15        5.71       18.10      6.89 o 
   4  -2  15      532.39      548.96     20.19 o 
   5  -2  15      421.62      461.67     28.33 o 
  -9  -1  15       16.16      -17.30     17.30 o 
  -8  -1  15      419.81      354.25     26.64 o 
  -7  -1  15      918.75      964.01     63.10 o 
  -6  -1  15       82.44       85.62     11.21 o 
  -5  -1  15      208.62      253.36     15.32 o 
  -4  -1  15        1.68      -15.77     17.73 o 
  -3  -1  15      743.96      745.85     23.33 o 
  -2  -1  15        1.44       12.31      9.25 o 
  -1  -1  15      106.93      120.86     10.27 o 
   0  -1  15        0.00       -7.44      7.44 o 
   1  -1  15       12.59       15.58      7.04 o 
   2  -1  15       37.13       45.04      6.56 o 
   3  -1  15        7.99       -0.85      8.35 o 
   4  -1  15        3.84        0.56      7.78 o 
   5  -1  15       77.92       77.68     13.08 o 
  -9   0  15      337.81      291.90     33.64 o 
  -8   0  15       19.67       24.01     15.72 o 
  -7   0  15      165.47      179.82     15.13 o 
  -6   0  15       47.56       58.01     11.65 o 
  -5   0  15      299.13      317.37     15.74 o 
  -4   0  15      176.76      177.59     13.42 o 
  -3   0  15       32.38       28.22      7.03 o 
  -2   0  15        7.43       -2.75     13.04 o 
  -1   0  15      417.09      391.68     19.25 o 
   0   0  15      824.80      833.13     30.45 o 
   1   0  15      384.75      339.42     14.49 o 
   2   0  15       83.42       98.36     14.73 o 
   3   0  15       72.13       82.37      9.75 o 
   4   0  15       15.19       22.23      9.11 o 
   5   0  15        0.53       24.75     10.27 o 
  -9   1  15        2.92      -14.76     22.49 o 
  -8   1  15      178.22      183.49     21.95 o 
  -7   1  15       81.76      103.61     26.77 o 
  -6   1  15      827.08      912.56     33.85 o 
  -5   1  15        1.38        1.21      8.33 o 
  -4   1  15      837.23      892.44     40.01 o 
  -3   1  15       54.22       60.30     10.62 o 
  -2   1  15       50.44       61.41     12.15 o 
  -1   1  15     2246.68     2347.33     63.07 o 
   0   1  15     1032.37     1050.09     52.18 o 
   1   1  15      701.68      705.09     35.81 o 
   2   1  15       30.39       24.14      6.88 o 
   3   1  15       77.87       62.36     13.47 o 
   4   1  15        0.77        0.75      9.46 o 
   5   1  15        0.04       -1.71      4.79 o 
  -9   2  15       40.06       51.51     14.09 o 
  -8   2  15      168.47      191.81     21.49 o 
  -7   2  15       34.73       24.28     11.41 o 
  -6   2  15        7.84       15.21      9.95 o 
  -5   2  15       33.29       43.95     11.19 o 
  -4   2  15       28.48       36.12      9.80 o 
  -3   2  15       40.33       55.59     16.50 o 
  -2   2  15       51.81       63.92     12.55 o 
  -1   2  15        6.93        8.72      8.41 o 
   0   2  15      243.15      240.46     14.70 o 
   1   2  15       51.66       32.76      8.49 o 
   2   2  15        7.17       16.62      7.88 o 
   3   2  15       25.40       15.36      8.36 o 
   4   2  15      227.40      253.42     16.46 o 
   5   2  15       13.89        0.79     25.62 o 
  -8   3  15        0.32        3.12     17.98 o 
  -7   3  15        5.32       10.41     10.17 o 
  -6   3  15        0.07       -0.92     10.51 o 
  -5   3  15      107.75      122.34     15.69 o 
  -4   3  15        3.63        3.08      8.71 o 
  -3   3  15        1.03        4.79     14.06 o 
  -2   3  15       29.14       30.36     11.93 o 
  -1   3  15       62.74       39.25     16.22 o 
   0   3  15      207.92      193.11     42.27 o 
   1   3  15        1.55       14.37     12.83 o 
   2   3  15       32.49       39.53     10.85 o 
   3   3  15        4.65       12.14     10.53 o 
   4   3  15      120.76      124.09     30.13 o 
  -8   4  15       27.63       41.14     13.58 o 
  -7   4  15        1.88      -13.95     14.69 o 
  -6   4  15        0.14        0.38     14.27 o 
  -5   4  15      995.26     1114.78     40.06 o 
  -4   4  15      104.40      112.71     13.52 o 
  -3   4  15     1083.08     1124.61     39.66 o 
  -2   4  15      617.20      627.62     25.50 o 
  -1   4  15      543.43      559.56     24.21 o 
   0   4  15      216.80      244.95     23.80 o 
   1   4  15       90.36      106.05     11.86 o 
   2   4  15        5.33       -9.53      9.53 o 
   3   4  15        0.28       -9.48      9.48 o 
   4   4  15       16.07       46.91     18.27 o 
  -8   5  15        0.92      -13.35     18.44 o 
  -7   5  15      105.75       96.35     22.67 o 
  -6   5  15       29.30       27.46     15.86 o 
  -5   5  15      129.34      148.36     15.19 o 
  -4   5  15      107.94      120.40     12.28 o 
  -3   5  15      365.66      376.47     22.34 o 
  -2   5  15       62.97       73.04     13.93 o 
  -1   5  15        1.55       11.09     11.54 o 
   0   5  15        0.06       14.79      7.91 o 
   1   5  15       10.83      -11.19     11.19 o 
   2   5  15      298.28      261.49     19.35 o 
   3   5  15      387.37      431.06     20.97 o 
  -7   6  15      220.87      237.02     26.46 o 
  -6   6  15      182.47      176.24     18.66 o 
  -5   6  15        9.23       39.28     11.52 o 
  -4   6  15      558.55      565.93     27.29 o 
  -3   6  15       10.76        6.05     22.82 o 
  -2   6  15      133.51      124.01     15.60 o 
  -1   6  15       11.47       -2.05     15.83 o 
   0   6  15      381.95      362.38     29.31 o 
   1   6  15       36.86       46.80     11.02 o 
   2   6  15       33.98       23.98     13.91 o 
   3   6  15      385.20      366.01     19.09 o 
  -6   7  15      152.40      124.77     20.16 o 
  -5   7  15       34.31       26.49     23.00 o 
  -4   7  15       11.27       -1.44     17.73 o 
  -3   7  15       96.53       95.60     13.09 o 
  -2   7  15       58.10       49.54     19.42 o 
  -1   7  15      175.95      172.97     21.42 o 
   0   7  15      354.27      336.15     29.05 o 
   1   7  15       34.09       31.10     14.01 o 
   2   7  15      179.31      160.75     19.27 o 
  -5   8  15       82.64       71.01     23.11 o 
  -4   8  15       73.57       43.09     24.08 o 
  -3   8  15      482.89      504.20     38.63 o 
  -2   8  15        1.67       28.28     16.86 o 
  -1   8  15      238.56      240.39     26.69 o 
   0   8  15      128.31      141.77     24.23 o 
  -3  -9  16       20.91       45.51     22.31 o 
  -2  -9  16        4.98      -20.33     25.36 o 
  -1  -9  16        3.43        7.21     25.54 o 
   0  -9  16       17.35       30.09     10.95 o 
   1  -9  16      162.80      215.45     50.16 o 
  -5  -8  16        1.42       12.87     12.53 o 
  -4  -8  16        0.03      -12.36     12.36 o 
  -3  -8  16       48.57       29.99     10.94 o 
  -2  -8  16        6.85       21.56     18.93 o 
  -1  -8  16       80.69       52.94     22.88 o 
   0  -8  16       58.96       84.73     13.81 o 
   1  -8  16      243.27      221.60     21.63 o 
   2  -8  16      117.21      160.58     18.84 o 
  -6  -7  16      137.76      125.08     17.78 o 
  -5  -7  16       14.46       11.98     11.59 o 
  -4  -7  16      458.47      452.29     31.00 o 
  -3  -7  16        1.24       -9.25      9.85 o 
  -2  -7  16      122.41      132.39     13.10 o 
  -1  -7  16       71.45       64.65     10.04 o 
   0  -7  16       61.63       60.22     10.87 o 
   1  -7  16      208.95      245.91     19.78 o 
   2  -7  16       70.84       93.73     18.49 o 
   3  -7  16      200.64      268.81     18.80 o 
  -6  -6  16       19.98       25.07     11.89 o 
  -5  -6  16       21.27       34.87     13.09 o 
  -4  -6  16       46.13       45.49     10.89 o 
  -3  -6  16      201.99      202.78     12.98 o 
  -2  -6  16        1.45       -4.76     10.96 o 
  -1  -6  16       64.59       56.46      9.18 o 
   0  -6  16      225.12      228.75     15.03 o 
   1  -6  16      275.04      234.82     17.12 o 
   2  -6  16        0.05       -1.01      4.78 o 
   3  -6  16       27.88       -2.04     10.09 o 
   4  -6  16        3.14        2.56      9.88 o 
  -7  -5  16       17.78       21.43     16.68 o 
  -6  -5  16        7.55       20.13     15.28 o 
  -5  -5  16      140.09      162.41     13.28 o 
  -4  -5  16       99.09      107.77     44.34 o 
  -3  -5  16       74.74       90.13     10.01 o 
  -2  -5  16      162.54      185.07     20.24 o 
  -1  -5  16       11.68       15.07     13.86 o 
   0  -5  16       10.84       27.53     10.32 o 
   1  -5  16        9.24      -12.89     12.89 o 
   2  -5  16       59.61       61.31     23.03 o 
   3  -5  16        3.64       13.55     10.89 o 
   4  -5  16      192.61      172.21     34.81 o 
  -7  -4  16       11.60       14.17     17.16 o 
  -6  -4  16        3.88       -4.53      9.06 o 
  -5  -4  16       81.22       63.26     18.73 o 
  -4  -4  16      157.82      157.70     12.36 o 
  -3  -4  16       47.51       36.53      8.13 o 
  -2  -4  16       99.50      115.44     16.45 o 
  -1  -4  16        9.71       11.14      6.91 o 
   0  -4  16        8.52      -16.14     16.14 o 
   1  -4  16      107.08      132.78     17.46 o 
   2  -4  16       76.96      102.51     11.80 o 
   3  -4  16       82.28      102.97     13.13 o 
   4  -4  16       46.91       31.62     13.36 o 
  -8  -3  16      278.53      170.56     29.56 o 
  -7  -3  16      103.04      107.21     13.91 o 
  -6  -3  16       22.91       50.93      9.74 o 
  -5  -3  16        5.94       -1.82     11.99 o 
  -4  -3  16      452.83      485.10     25.08 o 
  -3  -3  16       96.87       82.93      9.22 o 
  -2  -3  16      334.24      379.45     20.95 o 
  -1  -3  16      149.44      142.68     10.69 o 
   0  -3  16      377.21      414.64     23.21 o 
   1  -3  16       10.47        8.82      9.61 o 
   2  -3  16       65.20       74.43     11.91 o 
   3  -3  16        4.28       11.83      8.23 o 
   4  -3  16        0.00       -1.53     13.30 o 
   5  -3  16      432.64      513.15     26.34 o 
  -8  -2  16      155.18       77.00     14.76 o 
  -7  -2  16      172.20      162.84     14.08 o 
  -6  -2  16      142.20      155.33     17.45 o 
  -5  -2  16      289.18      321.71     20.47 o 
  -4  -2  16       32.25       26.32     10.27 o 
  -3  -2  16       47.92       71.17      9.61 o 
  -2  -2  16      186.76      202.33     12.35 o 
  -1  -2  16       29.71       27.82     10.81 o 
   0  -2  16       59.56       53.43      7.28 o 
   1  -2  16       16.60       17.38      9.97 o 
   2  -2  16        3.79        3.84      7.17 o 
   3  -2  16        0.83        0.23      7.47 o 
   4  -2  16      132.88      118.81     10.33 o 
   5  -2  16        1.86       -0.36     17.39 o 
  -8  -1  16      297.28      221.41     19.03 o 
  -7  -1  16       13.23       35.26      9.34 o 
  -6  -1  16        6.45        1.26     17.93 o 
  -5  -1  16      336.37      372.43     17.94 o 
  -4  -1  16       75.13       41.39     40.50 o 
  -3  -1  16      107.61       82.97      9.87 o 
  -2  -1  16        1.94       -3.70      6.91 o 
  -1  -1  16        0.54        4.83      7.94 o 
   0  -1  16       26.54       25.55     11.74 o 
   1  -1  16      114.19      119.86     14.81 o 
   2  -1  16       56.56       70.00      8.04 o 
   3  -1  16      145.19      163.94     11.09 o 
   4  -1  16        5.40       10.02      7.36 o 
   5  -1  16        0.36       -9.42      9.42 o 
  -8   0  16      336.94      327.10     23.62 o 
  -7   0  16        2.77       -0.54     14.29 o 
  -6   0  16       56.14       45.29      9.91 o 
  -5   0  16       74.45       76.16     11.35 o 
  -4   0  16      106.67       95.74     11.89 o 
  -3   0  16      310.65      340.17     19.60 o 
  -2   0  16      260.12      259.58     16.46 o 
  -1   0  16      776.38      838.07     39.25 o 
   0   0  16       41.33       24.77     14.55 o 
   1   0  16     1701.20     1820.91     48.85 o 
   2   0  16       63.11       62.46      7.86 o 
   3   0  16        5.24        8.15      9.25 o 
   4   0  16      135.67      152.10     13.97 o 
   5   0  16       21.68       21.15     11.06 o 
  -8   1  16      168.44      121.99     17.46 o 
  -7   1  16      312.76      366.71     69.22 o 
  -6   1  16       31.96       48.77     15.43 o 
  -5   1  16       39.00       28.06     10.51 o 
  -4   1  16       43.92       29.60     14.00 o 
  -3   1  16       12.14       21.64      9.89 o 
  -2   1  16        3.09       31.80     14.68 o 
  -1   1  16       12.66        6.64     12.30 o 
   0   1  16      425.90      457.71     23.62 o 
   1   1  16      280.57      253.25     24.72 o 
   2   1  16      110.34       94.96     10.58 o 
   3   1  16       85.96       74.66     14.01 o 
   4   1  16      103.59      102.64     12.96 o 
  -8   2  16        2.86        5.84     12.30 o 
  -7   2  16       59.10       28.91     16.03 o 
  -6   2  16       15.07        5.57     11.05 o 
  -5   2  16       22.73       18.01     14.47 o 
  -4   2  16      196.88      206.76     16.18 o 
  -3   2  16      271.89      292.36     18.32 o 
  -2   2  16       66.70       66.42     27.56 o 
  -1   2  16       13.38       -6.31     11.37 o 
   0   2  16        7.57       12.77     12.30 o 
   1   2  16       83.29       96.27     10.56 o 
   2   2  16        0.03       -3.29      7.89 o 
   3   2  16       17.94       36.93      9.89 o 
   4   2  16       18.56       18.69     13.37 o 
  -8   3  16       63.17       52.31     15.42 o 
  -7   3  16        1.64       -1.21     23.59 o 
  -6   3  16        2.71        5.22     18.91 o 
  -5   3  16       20.16       24.44     10.70 o 
  -4   3  16        8.52        8.95      9.25 o 
  -3   3  16      782.62      768.12     29.71 o 
  -2   3  16      429.42      428.19     22.48 o 
  -1   3  16        0.23       -8.66      8.66 o 
   0   3  16       93.79       98.63     18.62 o 
   1   3  16        7.13        5.21     17.34 o 
   2   3  16       12.49       15.79     10.46 o 
   3   3  16       33.35       35.24     10.10 o 
   4   3  16       63.44       87.25     18.85 o 
  -7   4  16        0.13       19.41     12.95 o 
  -6   4  16       12.36       12.08     11.15 o 
  -5   4  16       27.74       31.24     10.71 o 
  -4   4  16        0.73      -10.28     23.03 o 
  -3   4  16       10.33        2.85     13.09 o 
  -2   4  16     1384.50     1451.24     66.50 o 
  -1   4  16      415.31      462.02     24.04 o 
   0   4  16        0.35       -7.07     12.25 o 
   1   4  16       15.02       -2.14     10.12 o 
   2   4  16       47.77       60.28     26.33 o 
   3   4  16      202.61      236.58     16.94 o 
  -7   5  16        6.48        9.25     17.49 o 
  -6   5  16        0.25        1.63     16.56 o 
  -5   5  16      242.29      281.18     49.70 o 
  -4   5  16       24.83       28.97     11.96 o 
  -3   5  16      129.45      146.42     15.43 o 
  -2   5  16      530.53      542.54     26.39 o 
  -1   5  16      563.86      542.90     27.21 o 
   0   5  16        7.53      -13.32     13.32 o 
   1   5  16      195.45      205.47     17.86 o 
   2   5  16       34.61       22.02     10.93 o 
  -6   6  16        1.83       -5.49     13.21 o 
  -5   6  16      138.53      131.65     38.68 o 
  -4   6  16        4.16        3.49     10.34 o 
  -3   6  16      106.75       95.48     13.48 o 
  -2   6  16        0.01       12.02     14.09 o 
  -1   6  16      142.36      134.28     23.62 o 
   0   6  16      152.40      160.11     21.77 o 
   1   6  16       55.87       50.07     13.43 o 
   2   6  16      104.19       84.46     24.16 o 
  -5   7  16        8.03       -7.66     16.66 o 
  -4   7  16       34.11       28.22     12.76 o 
  -3   7  16      120.92       70.14     23.52 o 
  -2   7  16        0.26        1.54     12.86 o 
  -1   7  16       70.79       70.50     16.70 o 
   0   7  16       82.48       74.75     17.98 o 
  -3   8  16        8.43       11.22     15.32 o 
  -2   8  16        1.76        4.05     15.32 o 
  -4  -8  17      136.59      144.36     17.44 o 
  -3  -8  17       48.96       18.70     11.44 o 
  -2  -8  17       79.13       86.65     12.69 o 
  -1  -8  17       12.45       39.41     10.41 o 
   0  -8  17       36.07       40.91     20.57 o 
   1  -8  17        1.75       10.24     12.11 o 
  -5  -7  17      142.78      159.21     21.77 o 
  -4  -7  17      221.75      255.16     21.71 o 
  -3  -7  17        7.57       26.43     10.55 o 
  -2  -7  17      455.50      409.86     22.89 o 
  -1  -7  17      418.33      427.79     24.11 o 
   0  -7  17       53.03       49.99     13.09 o 
   1  -7  17        6.94        3.32     12.28 o 
   2  -7  17        4.94        9.01     13.32 o 
  -6  -6  17        4.47      -11.07     11.07 o 
  -5  -6  17       50.92       46.80     12.74 o 
  -4  -6  17       19.82       25.42     10.40 o 
  -3  -6  17       20.83       29.25     10.40 o 
  -2  -6  17       21.55       30.74      8.73 o 
  -1  -6  17        1.57        7.98      8.71 o 
   0  -6  17       64.06       79.25     13.02 o 
   1  -6  17       72.32       64.67     13.11 o 
   2  -6  17       42.72       43.38     17.47 o 
   3  -6  17       83.30       86.96     13.94 o 
  -6  -5  17        0.03      -14.32     15.38 o 
  -5  -5  17        6.24       28.44     12.83 o 
  -4  -5  17        4.40       -4.35     12.81 o 
  -3  -5  17       49.79       35.32     10.65 o 
  -2  -5  17       16.33       15.57      7.95 o 
  -1  -5  17      372.35      382.25     36.09 o 
   0  -5  17      665.52      599.10     32.09 o 
   1  -5  17       25.07       34.75     12.25 o 
   2  -5  17       70.18       78.43     23.77 o 
   3  -5  17       17.49       33.90     13.30 o 
  -6  -4  17        0.25       -1.06      8.39 o 
  -5  -4  17       43.96       43.27     20.54 o 
  -4  -4  17      172.88      239.76     16.96 o 
  -3  -4  17      154.53      173.12     56.84 o 
  -2  -4  17       63.86       72.35     10.08 o 
  -1  -4  17      250.39      284.30     19.34 o 
   0  -4  17      603.66      640.41     29.85 o 
   1  -4  17        9.20       45.00     14.73 o 
   2  -4  17      112.46      117.07     15.59 o 
   3  -4  17       32.85       29.43     10.48 o 
   4  -4  17      279.21      315.05     21.01 o 
  -7  -3  17      180.50      222.34     47.37 o 
  -6  -3  17       74.91       77.55     10.84 o 
  -5  -3  17      271.35      276.05     17.40 o 
  -4  -3  17       22.08       10.56      8.26 o 
  -3  -3  17       60.14       62.55     18.44 o 
  -2  -3  17       30.38       25.25     15.45 o 
  -1  -3  17        5.08       -7.49      7.49 o 
   0  -3  17      166.80      144.16     32.87 o 
   1  -3  17        1.35        2.79     14.29 o 
   2  -3  17       67.62       37.40     10.30 o 
   3  -3  17        0.13       -1.82      8.71 o 
   4  -3  17      347.96      324.62     20.08 o 
  -7  -2  17       14.48       15.84     10.42 o 
  -6  -2  17       12.61       -4.32      8.80 o 
  -5  -2  17      143.66      132.64     11.82 o 
  -4  -2  17        6.58       13.56      8.37 o 
  -3  -2  17        5.40        3.71      8.62 o 
  -2  -2  17      285.86      305.90     15.76 o 
  -1  -2  17       20.55       24.21      7.63 o 
   0  -2  17        9.86        5.52     10.45 o 
   1  -2  17        1.23       -3.81     16.65 o 
   2  -2  17       17.91       41.52     11.67 o 
   3  -2  17        3.58        1.93     11.76 o 
   4  -2  17       20.81       13.46     11.89 o 
  -8  -1  17        0.01       -8.66     28.64 o 
  -7  -1  17        2.76       13.16      9.71 o 
  -6  -1  17      111.57       91.99     12.93 o 
  -5  -1  17       77.91       85.74     12.91 o 
  -4  -1  17      626.14      661.35     25.84 o 
  -3  -1  17       56.40       47.17     17.24 o 
  -2  -1  17      523.31      515.10     20.50 o 
  -1  -1  17        0.30       10.82     13.21 o 
   0  -1  17      140.62      193.14     18.15 o 
   1  -1  17       49.41       54.90     17.34 o 
   2  -1  17        2.94        0.74      7.63 o 
   3  -1  17      116.83      129.69     13.71 o 
   4  -1  17       37.30       36.45     31.20 o 
  -8   0  17       62.01       47.17     29.02 o 
  -7   0  17       86.38       88.60     21.85 o 
  -6   0  17      274.92      297.18     23.39 o 
  -5   0  17       87.02       36.14     15.90 o 
  -4   0  17      299.55      308.09     20.29 o 
  -3   0  17      105.08       74.56     14.96 o 
  -2   0  17        4.73       10.33      9.27 o 
  -1   0  17       10.64       17.63      9.09 o 
   0   0  17       27.39       13.42      9.23 o 
   1   0  17      147.98      128.04     25.39 o 
   2   0  17       28.47       36.31      8.50 o 
   3   0  17       40.31       40.42     16.16 o 
   4   0  17       77.94       43.15     12.82 o 
  -7   1  17      167.47      171.48     19.07 o 
  -6   1  17       57.34       36.16     20.21 o 
  -5   1  17        0.54       15.15      9.96 o 
  -4   1  17       31.08       50.11     27.62 o 
  -3   1  17       94.42       93.04     12.92 o 
  -2   1  17       45.18       51.15     10.45 o 
  -1   1  17       87.57       79.74     12.01 o 
   0   1  17        7.71       26.12     11.30 o 
   1   1  17       32.12       24.75     10.50 o 
   2   1  17       13.81       17.56      7.48 o 
   3   1  17      341.40      367.09     21.43 o 
  -7   2  17       30.91       17.56     13.76 o 
  -6   2  17       33.38       15.48     12.53 o 
  -5   2  17      218.58      228.90     26.74 o 
  -4   2  17       49.85       30.47     11.66 o 
  -3   2  17        6.18        7.69     12.81 o 
  -2   2  17      610.59      658.63     28.93 o 
  -1   2  17        9.42       20.57     10.33 o 
   0   2  17      240.48      268.71     17.74 o 
   1   2  17       30.66       22.76     13.37 o 
   2   2  17      121.42      131.31     24.23 o 
   3   2  17       13.76       17.37     12.81 o 
  -7   3  17        0.39       -0.52     21.75 o 
  -6   3  17      143.01      141.97     17.79 o 
  -5   3  17       26.24       44.45     12.06 o 
  -4   3  17      179.17      137.69     15.72 o 
  -3   3  17      549.37      535.06     26.60 o 
  -2   3  17     1338.75     1470.51     86.64 o 
  -1   3  17       17.05       25.83     10.01 o 
   0   3  17       64.62       81.44     16.14 o 
   1   3  17        0.08       -2.08     11.31 o 
   2   3  17        5.12       13.21     12.56 o 
   3   3  17      135.97      143.90     15.26 o 
  -7   4  17       98.54      100.54     17.01 o 
  -6   4  17      146.82      138.74     22.15 o 
  -5   4  17      103.21      112.77     19.13 o 
  -4   4  17      148.09      151.48     37.32 o 
  -3   4  17      225.38      182.96     41.86 o 
  -2   4  17       15.46       17.22     10.97 o 
  -1   4  17       59.47       73.00     15.39 o 
   0   4  17       66.75       51.18     17.83 o 
   1   4  17       12.40       13.59     14.65 o 
   2   4  17       42.56       29.61     16.14 o 
  -6   5  17       46.24       17.75     18.14 o 
  -5   5  17      216.01      198.95     28.44 o 
  -4   5  17       14.00       13.94     53.51 o 
  -3   5  17      337.23      304.79     21.46 o 
  -2   5  17      324.31      320.53     20.61 o 
  -1   5  17        8.58      -10.20     13.73 o 
   0   5  17       26.09       39.86     20.60 o 
   1   5  17       31.78       32.79     12.38 o 
  -5   6  17        2.62       23.56     14.35 o 
  -4   6  17       48.81       67.07     17.74 o 
  -3   6  17      293.61      288.97     20.66 o 
  -2   6  17       61.61       77.52     23.93 o 
  -1   6  17        0.72      -21.57     21.57 o 
   0   6  17       32.41       35.97     15.47 o 
  -3   7  17      147.35      126.04     28.49 o 
  -2   7  17       72.30       48.26     17.93 o 
  -3  -7  18        0.63        5.64      9.60 o 
  -2  -7  18      266.32      283.18     20.54 o 
  -1  -7  18        3.50       17.90     17.62 o 
   0  -7  18        5.47        1.04     12.61 o 
   1  -7  18       10.70       35.12     18.11 o 
  -5  -6  18       36.78        8.29     12.58 o 
  -4  -6  18        2.40       -5.11      9.73 o 
  -3  -6  18        2.58       11.96     21.47 o 
  -2  -6  18      117.82      138.00     21.60 o 
  -1  -6  18       56.39       56.14     14.76 o 
   0  -6  18        0.04        0.31     19.14 o 
   1  -6  18        0.19        4.47     13.01 o 
   2  -6  18       59.50       51.33     37.20 o 
  -5  -5  18        6.39       -4.20     12.24 o 
  -4  -5  18        0.03       -8.60      8.60 o 
  -3  -5  18       34.49       43.49      9.64 o 
  -2  -5  18        0.42       -5.11     11.82 o 
  -1  -5  18      324.20      315.03     22.01 o 
   0  -5  18      910.07     1040.55     61.46 o 
   1  -5  18        7.65        1.52     11.21 o 
   2  -5  18       45.47       28.49     18.25 o 
  -6  -4  18       42.04       51.02     11.48 o 
  -5  -4  18       32.46       32.66     12.40 o 
  -4  -4  18      155.57      161.88     34.66 o 
  -3  -4  18        3.90       -2.29      7.90 o 
  -2  -4  18       12.39        7.46     12.24 o 
  -1  -4  18       70.01       75.77     16.35 o 
   0  -4  18      921.44     1039.06     46.41 o 
   1  -4  18       12.43       21.53     13.12 o 
   2  -4  18       45.36       61.56     18.33 o 
   3  -4  18      109.68      100.31     15.11 o 
  -6  -3  18      173.36      155.82     14.74 o 
  -5  -3  18       33.78       32.74     10.02 o 
  -4  -3  18      131.19      127.51     16.16 o 
  -3  -3  18      154.11      132.79     12.90 o 
  -2  -3  18       14.27       16.41      9.55 o 
  -1  -3  18       21.11       46.63     18.44 o 
   0  -3  18       74.91      103.08     18.82 o 
   1  -3  18       17.26       32.05     12.61 o 
   2  -3  18       29.41        7.84     15.58 o 
   3  -3  18       66.51       48.07     14.42 o 
  -7  -2  18        4.28       -7.05     19.98 o 
  -6  -2  18        0.08       -7.02      9.24 o 
  -5  -2  18       10.69        1.79      9.18 o 
  -4  -2  18        0.73      -11.53     11.53 o 
  -3  -2  18      113.57       91.55     15.70 o 
  -2  -2  18        8.35       13.89      8.25 o 
  -1  -2  18       13.46       19.21     11.03 o 
   0  -2  18        0.66       -2.93     11.15 o 
   1  -2  18        0.01       -6.86     10.34 o 
   2  -2  18       45.94       64.32     13.55 o 
   3  -2  18       21.03       20.70     13.86 o 
  -7  -1  18        0.21        0.32     14.01 o 
  -6  -1  18       58.09       38.54     15.27 o 
  -5  -1  18      215.42      176.83     14.14 o 
  -4  -1  18       97.57       85.90     13.99 o 
  -3  -1  18       68.80       68.39     26.74 o 
  -2  -1  18        1.20       12.30      9.75 o 
  -1  -1  18        0.23        7.35     10.01 o 
   0  -1  18      211.09      216.58     34.30 o 
   1  -1  18       28.44       16.74     16.68 o 
   2  -1  18      141.50      134.29     55.87 o 
   3  -1  18       19.05       21.13     10.35 o 
  -7   0  18       15.90       15.45     40.09 o 
  -6   0  18      544.50      577.91     36.91 o 
  -5   0  18       27.90       24.13     22.44 o 
  -4   0  18        3.89       15.25     12.10 o 
  -3   0  18      221.87      241.56     18.13 o 
  -2   0  18       35.88       41.39     11.41 o 
  -1   0  18       87.54      101.50     13.04 o 
   0   0  18      183.22      170.70     17.13 o 
   1   0  18        0.01       13.28     15.77 o 
   2   0  18      355.76      427.92     25.46 o 
   3   0  18      391.07      424.68     23.63 o 
  -7   1  18      278.80      280.67     27.61 o 
  -6   1  18        1.56        0.38     15.60 o 
  -5   1  18      222.86      212.17     22.08 o 
  -4   1  18       41.24       60.00     19.93 o 
  -3   1  18        1.69       -3.90     23.72 o 
  -2   1  18        4.74       26.02     14.34 o 
  -1   1  18        0.90        2.99     16.65 o 
   0   1  18      103.84       90.50     39.76 o 
   1   1  18       36.98       32.22     11.40 o 
   2   1  18        3.19       13.75     17.68 o 
  -6   2  18       14.13       16.94     18.37 o 
  -5   2  18      143.63      166.49     19.03 o 
  -4   2  18       77.11       81.32     22.95 o 
  -3   2  18      236.06      188.66     38.66 o 
  -2   2  18       50.16       64.88     13.06 o 
  -1   2  18        0.65       14.57     14.50 o 
   0   2  18       39.94        5.63     10.54 o 
   1   2  18       24.82       32.28     16.96 o 
   2   2  18       59.58       52.02     12.75 o 
  -6   3  18        6.55       16.07     19.16 o 
  -5   3  18       93.31       97.72     15.74 o 
  -4   3  18        4.92       15.24     21.26 o 
  -3   3  18      574.87      566.72     30.43 o 
  -2   3  18       39.76       41.87     12.23 o 
  -1   3  18       62.19       90.03     16.97 o 
   0   3  18       82.19       61.39     18.73 o 
   1   3  18      144.82      124.04     27.21 o 
   2   3  18        8.40       -5.64     20.03 o 
  -6   4  18        0.55      -10.56     17.69 o 
  -5   4  18        0.48       43.13     19.79 o 
  -4   4  18       86.96       62.69     20.98 o 
  -3   4  18      153.93      158.73     58.54 o 
  -2   4  18      410.58      394.37     24.76 o 
  -1   4  18       30.50        5.70     14.74 o 
   0   4  18        1.30       15.32     14.91 o 
   1   4  18        0.13       -4.05     13.78 o 
  -5   5  18      256.25      253.12     22.60 o 
  -4   5  18      369.66      368.26     28.53 o 
  -3   5  18      149.85      157.39     17.53 o 
  -2   5  18      135.28       94.27     25.51 o 
  -1   5  18       71.59       78.34     20.44 o 
   0   5  18       67.17       77.93     23.98 o 
  -3  -6  19        7.68       -9.71      9.71 o 
  -2  -6  19       73.27       60.20     18.06 o 
  -1  -6  19      200.43      156.63     23.31 o 
   0  -6  19        5.04       12.81     18.96 o 
  -4  -5  19       77.02       64.95     17.86 o 
  -3  -5  19       31.90       38.69     21.77 o 
  -2  -5  19       34.34       45.16     23.62 o 
  -1  -5  19       53.16       19.18     16.42 o 
   0  -5  19       57.98       51.98     18.85 o 
   1  -5  19        0.12        4.12     13.26 o 
  -5  -4  19        0.97       -5.46     13.53 o 
  -4  -4  19        2.01       -9.78      9.78 o 
  -3  -4  19       81.77       60.00     40.65 o 
  -2  -4  19       45.49        4.46      9.35 o 
  -1  -4  19       91.68       98.80     18.52 o 
   0  -4  19        7.82       17.40     27.44 o 
   1  -4  19       16.27       26.44     13.20 o 
  -5  -3  19       76.03      103.09     17.93 o 
  -4  -3  19       10.38       21.38     20.78 o 
  -3  -3  19       12.23       23.48     11.22 o 
  -2  -3  19      238.27      268.46     17.29 o 
  -1  -3  19       33.61       25.87     12.49 o 
   0  -3  19       12.66       14.32     23.29 o 
   1  -3  19       50.18       56.14     15.21 o 
   2  -3  19       84.67      109.33     29.36 o 
  -6  -2  19      113.79      129.56     14.87 o 
  -5  -2  19       42.98       42.77     21.34 o 
  -4  -2  19      115.94       90.79     12.35 o 
  -3  -2  19        4.28      -11.80     11.80 o 
  -2  -2  19       94.64       82.18     29.84 o 
  -1  -2  19        0.51        7.89     27.72 o 
   0  -2  19        6.98        7.06     12.62 o 
   1  -2  19       12.10       24.23     19.78 o 
   2  -2  19        0.51        7.46     15.29 o 
  -6  -1  19       42.22       53.74     12.43 o 
  -5  -1  19       12.32       24.43     13.39 o 
  -4  -1  19       27.87       -0.61     13.81 o 
  -3  -1  19        1.78        9.69     11.09 o 
  -2  -1  19        1.06       15.24     12.04 o 
  -1  -1  19       89.97      101.77     15.16 o 
   0  -1  19       68.95       64.32     20.88 o 
   1  -1  19       92.12      105.27     38.76 o 
   2  -1  19        1.07        0.54     16.42 o 
  -6   0  19       48.05       73.76     19.93 o 
  -5   0  19       64.45       43.52     19.11 o 
  -4   0  19       90.05      118.51     19.96 o 
  -3   0  19       48.50       30.77     13.60 o 
  -2   0  19       84.71       66.81     13.06 o 
  -1   0  19      365.50      374.51     26.83 o 
   0   0  19      125.57      112.24     27.15 o 
   1   0  19        4.01       12.41     25.34 o 
  -6   1  19       19.20       -0.93     13.39 o 
  -5   1  19      126.28      140.09     17.54 o 
  -4   1  19      171.27      142.42     18.70 o 
  -3   1  19      358.69      348.74     25.39 o 
  -2   1  19      193.10      174.71     17.60 o 
  -1   1  19      302.48      296.69     22.19 o 
   0   1  19       56.73       43.45     24.05 o 
   1   1  19        0.59        8.40     10.70 o 
  -5   2  19       10.35       11.23     21.01 o 
  -4   2  19        2.11        5.56     12.61 o 
  -3   2  19       60.70       62.99     18.98 o 
  -2   2  19       85.77       90.37     33.53 o 
  -1   2  19        0.00        7.93     10.70 o 
   0   2  19        0.01        3.08     14.79 o 
   1   2  19      342.57      372.78     34.07 o 
  -5   3  19      273.04      278.95     23.19 o 
  -4   3  19       49.66       49.19     17.98 o 
  -3   3  19       28.53       -0.97     11.81 o 
  -2   3  19       89.98      111.51     28.26 o 
  -1   3  19        0.61       -9.12     11.33 o 
   0   3  19        0.09        3.64     21.62 o 
  -4   4  19      199.93      254.28     33.15 o 
  -3   4  19      148.78      128.35     39.73 o 
  -2   4  19      341.05      349.04     45.09 o 
  -1   4  19        0.28       14.81     16.91 o 
  -3  -4  20       19.34       36.62     10.72 o 
  -2  -4  20       51.78       71.43     15.16 o 
  -1  -4  20        0.55       -1.75     13.42 o 
  -4  -3  20       64.56       65.40     11.91 o 
  -3  -3  20        3.80        3.86     26.05 o 
  -2  -3  20       40.47        4.66     10.25 o 
  -1  -3  20       77.05      104.61     17.11 o 
   0  -3  20       66.02       82.79     27.21 o 
  -4  -2  20       26.10       20.42     10.55 o 
  -3  -2  20       80.60       59.51     12.17 o 
  -2  -2  20       37.57       14.98     12.84 o 
  -1  -2  20       26.84       24.29     12.49 o 
   0  -2  20       19.77       18.91     18.47 o 
  -4  -1  20        7.34      -12.45     22.82 o 
  -3  -1  20       22.28       24.97     12.47 o 
  -2  -1  20       64.41       94.90     27.95 o 
  -1  -1  20      350.86      291.75     34.99 o 
   0  -1  20       14.81       21.22     15.91 o 
  -4   0  20      111.02      121.58     21.10 o 
  -3   0  20       21.07        5.58     18.04 o 
  -2   0  20      168.73      153.46     34.48 o 
  -1   0  20      441.47      422.70     49.31 o 
   0   0  20      191.17      239.58     46.62 o 
  -4   1  20       27.32       -3.74     12.93 o 
  -3   1  20        8.98      -12.08     12.08 o 
  -2   1  20       30.61       15.73     25.57 o 
  -1   1  20       70.88       46.44     29.13 o 
  -3   2  20      172.96      161.22     22.87 o 
  -2   2  20       25.40       36.25     20.01 o 
                                                 
